# Supplementary material for: The effect of sample attrition in the EU Statistics on Income and Living Conditions on the estimates of Eurostat’s Healthy Life Years
Source: Eur J Public Health. 2023 Apr 24;33(3):378–80. doi: 10.1093/eurpub/ckad069 (PMC10234637; doi:10.1093/eurpub/ckad069)
Supplement: ckad069_Supplementary_Data [file ckad069_supplementary_data.zip]

Archive with 10 entries (9 files):
- ckad069_Supplementary_Data/
- ckad069_Supplementary_Data/ejph-2022-02-sr-0107-File003.pdf
- ckad069_Supplementary_Data/ejph-2022-02-sr-0107-File004.csv
- ckad069_Supplementary_Data/ejph-2022-02-sr-0107-File005.xlsx
- ckad069_Supplementary_Data/ejph-2022-02-sr-0107-File006.xlsx
- ckad069_Supplementary_Data/ejph-2022-02-sr-0107-File007.xlsx
- ckad069_Supplementary_Data/ejph-2022-02-sr-0107-File008.csv
- ckad069_Supplementary_Data/ejph-2022-02-sr-0107-File009.xlsx
- ckad069_Supplementary_Data/ejph-2022-02-sr-0107-File010.csv
- ckad069_Supplementary_Data/ejph-2022-02-sr-0107-File011.csv
