# Supplementary material for: The effect of sample attrition in the EU Statistics on Income and Living Conditions on the estimates of Eurostat’s Healthy Life Years
Source: Eur J Public Health. 2023 Apr 24;33(3):378–80. doi: 10.1093/eurpub/ckad069 (PMC10234637; doi:10.1093/eurpub/ckad069)
Supplement: ckad069_Supplementary_Data [file ckad069_supplementary_data.zip › ckad069_Supplementary_Data/ejph-2022-02-sr-0107-File004.csv]

Table A5. The serial number of the new, representative rotational sub-sample by country and year
	2007	2008	2009	2010	2011	2012	2013	2014	2015	2016	2017	2018	2019	2020
AT	3	4	1	2	3	4	1	2	3	4	1	2	3	4
BE	3	4	1	2	3	4	1	2	3	4	1	2	5	6
BG	NA	NA	3	4	1	2	3	4	1	6	5	2	3	4
CH	NA	1	2	3	4	1	2	3	4	1	2	3	4	NA
CY	NA	3	4	1	2	3	4	1	2	3	4	1	2	3
CZ	NA	NA	NA	NA	NA	NA	NA	2	3	4	1	2	3	4
DE	NA	NA	NA	1	2	3	4	1	2	3	4	1	2	NA
DK	4	1	2	3	4	1	2	3	4	1	2	3	4	1
EE	NA	NA	1	2	3	4	1	2	3	4	1	2	3	4
EL	NA	NA	NA	NA	NA	1	2	3	4	1	2	3	4	NA
ES	3	4	1	2	3	4	1	2	3	4	1	2	3	4
FI	NA	NA	NA	1	2	3	4	1	2	3	4	1	2	3
FR	NA	4	5	6	7	8	9	1	2	3	4	5	6	NA
HR	NA	NA	NA	1	4	1	3	2	4	1	3	2	4	1
IT	3	4	1	2	3	4	1	2	3	4	1	2	3	4
LT	2	3	4	1	2	3	4	1	2	3	4	1	2	3
LU	NA	NA	NA	NA	NA	NA	4	1	2	3	4	1	2	3
LV	2	3	4	1	2	3	4	1	2	3	4	1	2	1
MT	3	4	2	1	3	4	2	1	3	4	2	1	3	4
NL	2	3	4	1	2	3	4	1	2	3	4	1	2	3
NO	NA	NA	NA	NA	NA	NA	NA	NA	1	2	3	4	1	2
PL	2	3	4	1	2	3	4	1	2	3	4	1	2	NA
PT	NA	4	1	2	3	4	1	2	3	4	1	2	3	4
RO	4	1	2	3	4	1	2	3	4	1	2	3	4	1
RS	NA	NA	NA	NA	NA	NA	3	1	2	3	2	1	2	NA
SI	1	2	3	4	1	2	3	4	1	2	3	4	1	2
SK	2	3	4	1	2	3	4	1	2	3	4	1	2	3
UK	2	3	4	1	2	3	4	1	2	3	4	1	NA	NA
