# Supplementary material for: The effect of sample attrition in the EU Statistics on Income and Living Conditions on the estimates of Eurostat’s Healthy Life Years
Source: Eur J Public Health. 2023 Apr 24;33(3):378–80. doi: 10.1093/eurpub/ckad069 (PMC10234637; doi:10.1093/eurpub/ckad069)
Supplement: ckad069_Supplementary_Data [file ckad069_supplementary_data.zip › ckad069_Supplementary_Data/ejph-2022-02-sr-0107-File005.xlsx]

## Sheet: fem_retention
Table A1. Sample retention rate for women*
Country	2007	2008	2009	2010	2011	2012	2013	2014	2015	2016	2017	2018	2019
Age 16+
AT	0.882	0.711	0.721	0.767	0.811	0.820	0.804	0.801	0.813	0.791	0.789	0.794	0.780
BE	0.855	0.821	0.833	0.834	0.834	0.789	0.796	0.800	0.799	0.795	0.815	0.808	0.787
BG	NA	NA	NA	NA	NA	0.884	0.789	0.714	0.823	NA	NA	NA	0.853
CH	NA	NA	NA	NA	0.886	0.867	0.860	0.825	0.860	0.850	0.843	0.689	0.760
CY	NA	NA	NA	NA	0.918	0.952	0.916	0.907	0.851	0.878	0.902	0.893	0.917
CZ	NA	NA	NA	NA	NA	NA	NA	NA	NA	NA	0.900	0.888	0.884
DE	NA	NA	NA	NA	NA	NA	0.780	0.782	0.803	0.812	0.807	0.778	0.755
DK	NA	NA	NA	0.901	0.845	0.802	0.788	0.771	0.726	0.709	0.665	0.640	0.643
EE	NA	NA	NA	NA	NA	0.910	0.955	0.897	0.880	0.901	0.897	0.883	0.870
EL	NA	NA	NA	NA	0.730	0.768	0.853	0.906	0.919	0.870	0.915	0.855	0.751
ES	0.863	0.899	0.912	0.874	0.840	0.825	0.801	0.808	0.831	0.852	0.765	0.684	0.655
FI	NA	NA	NA	NA	NA	NA	0.832	0.823	0.826	0.819	0.814	0.804	0.807
HR	NA	NA	NA	NA	NA	NA	NA	0.765	0.814	0.824	0.786	0.792	0.789
HU	NA	0.935	0.897	0.858	0.855	0.828	0.795	0.745	0.655	0.711	0.757	0.777	0.751
IE	0.892	0.833	0.856	0.798	0.795	0.879	0.867	0.737	0.677	0.620	0.644	0.624	0.618
IT	0.849	0.851	0.846	0.821	0.810	0.793	0.750	0.772	0.765	0.820	0.815	0.792	0.728
LT	NA	0.853	0.874	0.915	0.930	0.933	0.911	0.912	0.903	0.903	0.903	0.928	0.889
LU	NA	NA	NA	NA	NA	NA	NA	NA	NA	NA	0.734	0.692	0.653
LV	NA	NA	NA	0.922	0.875	0.839	0.840	0.852	0.874	0.872	0.865	0.851	0.817
MT	NA	NA	NA	0.812	0.864	0.891	0.895	0.886	0.886	0.876	0.870	0.865	0.864
NL	NA	0.754	0.767	0.745	0.770	0.769	0.763	0.763	0.768	0.816	0.735	0.653	0.645
NO	NA	NA	NA	NA	NA	NA	NA	NA	NA	NA	NA	0.833	0.865
PL	NA	0.900	0.876	0.882	0.894	0.899	0.874	0.872	0.854	0.864	0.872	0.862	0.854
PT	NA	NA	NA	NA	0.933	0.955	0.956	0.954	0.954	0.960	0.955	0.960	0.963
RO	NA	NA	NA	0.954	0.958	0.963	0.981	0.993	0.978	0.985	0.991	0.983	0.979
RS	NA	NA	NA	NA	NA	NA	NA	NA	NA	0.898	0.890	0.890	0.906
SE	NA	NA	NA	NA	0.881	0.887	0.851	0.826	0.846	0.879	0.925	0.937	0.897
SI	NA	NA	0.743	0.741	0.728	0.724	0.726	0.734	0.707	0.703	0.705	0.706	0.691
SK	NA	0.969	0.928	0.948	0.923	0.953	0.951	0.941	0.946	0.956	0.937	0.948	0.931
Age 50+
AT	0.875	0.744	0.754	0.783	0.843	0.852	0.840	0.810	0.820	0.823	0.833	0.839	0.844
BE	0.832	0.834	0.838	0.820	0.829	0.802	0.833	0.846	0.829	0.822	0.851	0.846	0.839
BG	NA	NA	NA	NA	NA	0.914	0.830	0.764	0.839	NA	NA	NA	0.911
CH	NA	NA	NA	NA	0.883	0.852	0.863	0.841	0.852	0.843	0.854	0.751	0.815
CY	NA	NA	NA	NA	0.877	0.937	0.928	0.944	0.896	0.893	0.917	0.912	0.914
CZ	NA	NA	NA	NA	NA	NA	NA	NA	NA	NA	0.913	0.926	0.918
DE	NA	NA	NA	NA	NA	NA	0.817	0.821	0.882	0.889	0.902	0.898	0.906
DK	NA	NA	NA	0.862	0.813	0.808	0.812	0.830	0.819	0.837	0.818	0.778	0.777
EE	NA	NA	NA	NA	NA	0.910	0.914	0.887	0.887	0.903	0.898	0.902	0.901
EL	NA	NA	NA	NA	0.792	0.824	0.880	0.915	0.933	0.903	0.942	0.905	0.880
ES	0.792	0.862	0.895	0.872	0.851	0.851	0.808	0.817	0.852	0.884	0.816	0.746	0.725
FI	NA	NA	NA	NA	NA	NA	0.869	0.877	0.860	0.826	0.825	0.813	0.800
HR	NA	NA	NA	NA	NA	NA	NA	0.774	0.829	0.856	0.845	0.847	0.854
HU	NA	0.878	0.862	0.815	0.842	0.819	0.781	0.747	0.744	0.829	0.865	0.841	0.798
IE	0.843	0.830	0.775	0.688	0.657	0.724	0.790	0.753	0.760	0.732	0.753	0.672	0.669
IT	0.832	0.872	0.862	0.835	0.833	0.829	0.797	0.817	0.799	0.863	0.869	0.871	0.848
LT	NA	0.880	0.901	0.931	0.921	0.914	0.930	0.934	0.896	0.879	0.889	0.921	0.897
LU	NA	NA	NA	NA	NA	NA	NA	NA	NA	NA	0.751	0.736	0.707
LV	NA	0.919	0.944	0.890	0.883	0.891	0.882	0.882	0.889	0.900	0.903	0.881	0.871
NL	NA	0.767	0.771	0.749	0.786	0.782	0.770	0.777	0.779	0.829	0.788	0.731	0.750
NO	NA	NA	NA	NA	NA	NA	NA	NA	NA	NA	NA	0.802	0.801
PL	NA	0.873	0.877	0.880	0.883	0.898	0.893	0.898	0.881	0.888	0.888	0.900	0.913
PT	NA	NA	NA	NA	0.940	0.954	0.947	0.951	0.958	0.961	0.958	0.967	0.967
RO	NA	NA	NA	0.908	0.915	0.916	0.939	0.934	0.927	0.932	0.938	0.941	0.934
RS	NA	NA	NA	NA	NA	NA	NA	NA	NA	0.859	0.871	0.865	0.866
SE	NA	NA	NA	NA	0.851	0.849	0.820	0.821	0.829	0.849	0.880	0.824	0.810
SI	NA	NA	0.760	0.766	0.764	0.759	0.758	0.775	0.764	0.762	0.762	0.774	0.773
SK	NA	0.941	0.909	0.921	0.885	0.901	0.906	0.908	0.923	0.920	0.926	0.925	0.899
Age 65+
AT	0.870	0.770	0.774	0.799	0.851	0.855	0.854	0.819	0.826	0.825	0.830	0.835	0.844
BE	0.826	0.854	0.855	0.843	0.840	0.807	0.833	0.852	0.823	0.822	0.851	0.845	0.839
BG	NA	NA	NA	NA	NA	0.913	0.834	0.774	0.850	NA	NA	NA	0.911
CH	NA	NA	NA	NA	0.886	0.856	0.875	0.841	0.846	0.843	0.858	0.753	0.815
CY	NA	NA	NA	NA	0.894	0.945	0.936	0.954	0.895	0.892	0.920	0.912	0.914
CZ	NA	NA	NA	NA	NA	NA	NA	NA	NA	NA	0.915	0.925	0.918
DE	NA	NA	NA	NA	NA	NA	0.810	0.818	0.896	0.898	0.902	0.898	0.906
DK	NA	NA	NA	0.851	0.802	0.793	0.798	0.825	0.811	0.840	0.821	0.782	0.777
EE	NA	NA	NA	NA	NA	0.912	0.915	0.885	0.892	0.902	0.895	0.905	0.901
EL	NA	NA	NA	NA	0.819	0.846	0.889	0.918	0.936	0.907	0.944	0.907	0.880
ES	0.789	0.870	0.898	0.877	0.855	0.858	0.823	0.826	0.856	0.888	0.818	0.750	0.725
FI	NA	NA	NA	NA	NA	NA	0.874	0.880	0.855	0.815	0.823	0.812	0.800
HR	NA	NA	NA	NA	NA	NA	NA	0.788	0.837	0.861	0.844	0.846	0.854
HU	NA	0.886	0.868	0.833	0.880	0.841	0.808	0.773	0.766	0.847	0.870	0.841	0.798
IE	0.841	0.816	0.765	0.679	0.679	0.725	0.798	0.755	0.775	0.743	0.755	0.683	0.669
IT	0.838	0.884	0.875	0.844	0.841	0.831	0.805	0.827	0.795	0.864	0.874	0.874	0.848
LT	NA	0.901	0.920	0.950	0.926	0.909	0.937	0.948	0.906	0.877	0.882	0.924	0.897
LU	NA	NA	NA	NA	NA	NA	NA	NA	NA	NA	0.759	0.741	0.707
LV	NA	0.913	0.946	0.899	0.889	0.900	0.895	0.893	0.890	0.900	0.907	0.881	0.871
NL	NA	0.760	0.757	0.744	0.772	0.763	0.746	0.755	0.757	0.821	0.789	0.733	0.750
NO	NA	NA	NA	NA	NA	NA	NA	NA	NA	NA	NA	0.796	0.801
PL	NA	0.870	0.882	0.889	0.889	0.896	0.899	0.902	0.878	0.884	0.895	0.901	0.913
PT	NA	NA	NA	NA	0.950	0.961	0.948	0.948	0.958	0.961	0.959	0.966	0.967
RO	NA	NA	NA	0.918	0.930	0.930	0.937	0.926	0.919	0.928	0.935	0.943	0.934
RS	NA	NA	NA	NA	NA	NA	NA	NA	NA	0.861	0.864	0.859	0.866
SE	NA	NA	NA	NA	0.853	0.855	0.829	0.845	0.834	0.851	0.882	0.820	0.810
SI	NA	NA	0.782	0.783	0.772	0.773	0.768	0.788	0.774	0.769	0.767	0.775	0.773
SK	NA	0.945	0.896	0.912	0.880	0.888	0.890	0.894	0.913	0.909	0.924	0.934	0.899
*Sample retation rate indicates the size of the final cross-sectional sample in relation to the total number of respondents in the original sub-sample
Not included: France (9-year panel)	Belgium in 2019- changed to 6 rotational groups	Bulgaria starting in 2015 introduced 10 rotational groups
Documentation at https://www.gesis.org/en/missy/materials/EU-SILC/documents/quality-reports
