# Supplementary material for: The effect of sample attrition in the EU Statistics on Income and Living Conditions on the estimates of Eurostat’s Healthy Life Years
Source: Eur J Public Health. 2023 Apr 24;33(3):378–80. doi: 10.1093/eurpub/ckad069 (PMC10234637; doi:10.1093/eurpub/ckad069)
Supplement: ckad069_Supplementary_Data [file ckad069_supplementary_data.zip › ckad069_Supplementary_Data/ejph-2022-02-sr-0107-File006.xlsx]

## Sheet: male_retention
Table A2. Sample retention rate for men*
Country	2007	2008	2009	2010	2011	2012	2013	2014	2015	2016	2017	2018	2019
Age 0+
AT	0.878	0.706	0.723	0.770	0.803	0.809	0.794	0.782	0.798	0.783	0.782	0.781	0.772
BE	0.852	0.818	0.827	0.834	0.826	0.777	0.788	0.785	0.791	0.792	0.817	0.811	0.782
BG	NA	NA	NA	NA	NA	0.875	0.784	0.713	0.811	NA	NA	NA	0.847
CH	NA	NA	NA	NA	0.883	0.868	0.865	0.826	0.860	0.852	0.836	0.680	0.755
CY	NA	NA	NA	NA	0.916	0.941	0.914	0.912	0.856	0.868	0.888	0.882	0.913
CZ	NA	NA	NA	NA	NA	NA	NA	NA	NA	NA	0.899	0.884	0.877
DE	NA	NA	NA	NA	NA	NA	0.784	0.786	0.807	0.811	0.805	0.778	0.758
DK	NA	NA	NA	0.902	0.848	0.807	0.788	0.770	0.731	0.709	0.671	0.631	0.645
EE	NA	NA	NA	NA	NA	0.907	0.956	0.898	0.881	0.915	0.899	0.879	0.869
EL	NA	NA	NA	NA	0.726	0.760	0.853	0.901	0.912	0.864	0.912	0.846	0.730
ES	0.880	0.900	0.914	0.880	0.841	0.828	0.803	0.809	0.829	0.859	0.767	0.684	0.660
FI	NA	NA	NA	NA	NA	NA	0.831	0.820	0.818	0.819	0.812	0.802	0.805
HR	NA	NA	NA	NA	NA	NA	NA	0.774	0.811	0.814	0.782	0.787	0.783
HU	NA	0.953	0.906	0.859	0.853	0.827	0.798	0.739	0.645	0.696	0.741	0.760	0.721
IE	0.872	0.831	0.857	0.802	0.776	0.857	0.857	0.745	0.680	0.622	0.642	0.633	0.624
IT	0.849	0.852	0.843	0.819	0.806	0.791	0.747	0.770	0.772	0.818	0.809	0.780	0.718
LT	NA	0.844	0.860	0.903	0.901	0.908	0.892	0.913	0.900	0.869	0.874	0.913	0.873
LU	NA	NA	NA	NA	NA	NA	NA	NA	NA	NA	0.716	0.678	0.647
LV	NA	NA	NA	0.915	0.866	0.827	0.833	0.842	0.862	0.863	0.857	0.844	0.808
MT	NA	NA	NA	0.801	0.848	0.885	0.898	0.892	0.877	0.869	0.872	0.874	0.875
NL	NA	0.752	0.766	0.743	0.774	0.777	0.768	0.766	0.775	0.815	0.738	0.661	0.649
NO	NA	NA	NA	NA	NA	NA	NA	NA	NA	NA	NA	0.837	0.862
PL	NA	0.901	0.873	0.876	0.893	0.895	0.870	0.864	0.849	0.860	0.873	0.859	0.847
PT	NA	NA	NA	NA	0.918	0.945	0.953	0.958	0.952	0.961	0.953	0.958	0.959
RO	NA	NA	NA	0.953	0.962	0.975	0.990	0.993	0.972	0.982	0.988	0.985	0.996
RS	NA	NA	NA	NA	NA	NA	NA	NA	NA	0.903	0.895	0.897	0.902
SE	NA	NA	NA	NA	0.878	0.867	0.842	0.827	0.861	0.884	0.937	0.953	0.895
SI	NA	NA	0.734	0.733	0.720	0.718	0.720	0.735	0.705	0.705	0.704	0.701	0.685
SK	NA	0.968	0.926	0.954	0.916	0.957	0.939	0.938	0.955	0.969	0.948	0.953	0.915
Age 50+
AT	0.870	0.729	0.731	0.756	0.817	0.819	0.823	0.807	0.797	0.803	0.826	0.826	0.817
BE	0.837	0.828	0.822	0.819	0.831	0.809	0.810	0.821	0.816	0.809	0.845	0.830	0.824
BG	NA	NA	NA	NA	NA	0.889	0.791	0.711	0.787	NA	NA	NA	0.873
CH	NA	NA	NA	NA	0.874	0.837	0.843	0.816	0.825	0.819	0.835	0.735	0.812
CY	NA	NA	NA	NA	0.874	0.922	0.916	0.906	0.866	0.873	0.891	0.881	0.878
CZ	NA	NA	NA	NA	NA	NA	NA	NA	NA	NA	0.890	0.903	0.888
DE	NA	NA	NA	NA	NA	NA	0.829	0.834	0.907	0.903	0.913	0.895	0.886
DK	NA	NA	NA	0.873	0.830	0.825	0.827	0.839	0.818	0.834	0.804	0.755	0.764
EE	NA	NA	NA	NA	NA	0.877	0.875	0.839	0.842	0.862	0.868	0.869	0.864
EL	NA	NA	NA	NA	0.759	0.794	0.864	0.902	0.927	0.890	0.931	0.887	0.853
ES	0.776	0.843	0.884	0.866	0.843	0.832	0.795	0.804	0.831	0.865	0.797	0.728	0.710
FI	NA	NA	NA	NA	NA	NA	0.855	0.855	0.842	0.838	0.839	0.810	0.794
HR	NA	NA	NA	NA	NA	NA	NA	0.767	0.807	0.840	0.816	0.819	0.822
HU	NA	0.847	0.826	0.752	0.789	0.757	0.719	0.692	0.673	0.765	0.802	0.781	0.727
IE	0.816	0.813	0.766	0.671	0.644	0.703	0.754	0.746	0.762	NA	NA	NA	0.670
IT	0.816	0.851	0.846	0.817	0.813	0.810	0.783	0.808	0.808	0.842	0.838	0.842	0.813
LT	NA	0.853	0.854	0.902	0.901	0.900	0.902	0.897	0.842	0.824	0.828	0.867	0.879
LU	NA	NA	NA	NA	NA	NA	NA	NA	NA	NA	0.710	0.742	0.707
LV	NA	NA	0.939	0.850	0.847	0.855	0.836	0.818	0.816	0.826	0.838	0.820	0.815
NL	NA	0.762	0.771	0.738	0.777	0.785	0.768	0.770	0.784	0.825	0.785	0.722	0.742
NO	NA	NA	NA	NA	NA	NA	NA	NA	NA	NA	NA	0.794	0.839
PL	NA	0.848	0.826	0.838	0.856	0.871	0.852	0.857	0.853	0.853	0.863	0.872	0.890
PT	NA	NA	NA	NA	0.925	0.942	0.947	0.937	0.935	0.943	0.949	0.949	0.953
RO	NA	NA	NA	0.885	0.895	0.909	0.929	0.936	0.928	0.926	0.939	0.935	0.930
RS	NA	NA	NA	NA	NA	NA	NA	NA	NA	0.825	0.843	0.833	0.850
SE	NA	NA	NA	NA	0.844	0.842	0.833	0.825	0.822	0.834	0.869	0.848	0.825
SI	NA	NA	0.731	0.728	0.729	0.730	0.739	0.757	0.739	0.744	0.734	0.735	0.742
SK	NA	0.890	0.862	0.881	0.857	0.878	0.856	0.856	0.897	0.911	0.916	0.934	0.901
Age 65+
AT	0.874	0.752	0.752	0.762	0.838	0.834	0.831	0.816	0.812	0.806	0.830	0.825	0.817
BE	0.827	0.850	0.843	0.838	0.846	0.815	0.824	0.826	0.813	0.809	0.848	0.831	0.824
BG	NA	NA	NA	NA	NA	0.886	0.798	0.720	0.794	NA	NA	NA	0.873
CH	NA	NA	NA	NA	0.874	0.851	0.855	0.827	0.822	0.816	0.836	0.733	0.812
CY	NA	NA	NA	NA	0.860	0.919	0.921	0.911	0.868	0.868	0.892	0.892	0.878
CZ	NA	NA	NA	NA	NA	NA	NA	NA	NA	NA	0.892	0.902	0.888
DE	NA	NA	NA	NA	NA	NA	0.831	0.835	0.922	0.910	0.916	0.904	0.886
DK	NA	NA	NA	0.855	0.813	0.809	0.820	0.835	0.818	0.841	0.810	0.762	0.764
EE	NA	NA	NA	NA	NA	0.884	0.876	0.858	0.865	0.860	0.870	0.874	0.864
EL	NA	NA	NA	NA	0.785	0.816	0.880	0.910	0.930	0.894	0.934	0.889	0.853
ES	0.764	0.851	0.888	0.870	0.850	0.833	0.791	0.802	0.833	0.867	0.796	0.727	0.710
FI	NA	NA	NA	NA	NA	NA	0.873	0.868	0.845	0.832	0.834	0.809	0.794
HR	NA	NA	NA	NA	NA	NA	NA	0.770	0.806	0.841	0.819	0.820	0.822
HU	NA	0.833	0.803	0.733	0.813	0.769	0.755	0.720	0.720	0.796	0.821	0.781	0.727
IE	0.801	0.787	0.746	0.667	0.655	0.686	0.750	0.743	0.768	NA	NA	NA	0.670
IT	0.808	0.862	0.861	0.827	0.808	0.814	0.787	0.812	0.802	0.844	0.842	0.846	0.813
LT	NA	0.870	0.865	0.914	0.897	0.888	0.902	0.903	0.854	0.833	0.819	0.862	0.879
LU	NA	NA	NA	NA	NA	NA	NA	NA	NA	NA	0.708	0.745	0.707
LV	NA	NA	0.932	0.848	0.845	0.862	0.842	0.817	0.805	0.823	0.843	0.816	0.815
NL	NA	0.764	0.762	0.725	0.757	0.771	0.752	0.754	0.773	0.823	0.785	0.723	0.742
NO	NA	NA	NA	NA	NA	NA	NA	NA	NA	NA	NA	0.794	0.839
PL	NA	0.837	0.815	0.835	0.839	0.872	0.856	0.853	0.853	0.850	0.860	0.871	0.890
PT	NA	NA	NA	NA	0.927	0.945	0.942	0.930	0.932	0.942	0.947	0.947	0.953
RO	NA	NA	NA	0.879	0.889	0.914	0.930	0.934	0.926	0.920	0.935	0.935	0.930
RS	NA	NA	NA	NA	NA	NA	NA	NA	NA	0.823	0.839	0.826	0.850
SE	NA	NA	NA	NA	0.845	0.837	0.831	0.835	0.836	0.843	0.869	0.840	0.825
SI	NA	NA	0.742	0.745	0.742	0.739	0.748	0.776	0.747	0.749	0.740	0.739	0.742
SK	NA	0.906	0.859	0.885	0.840	0.874	0.839	0.843	0.896	0.903	0.914	0.934	0.901
*Sample retation rate indicates the size of the final cross-sectional sample in relation to the total number of respondents in the original sub-sample
Not included: France (9-year panel)	Belgium in 2019- changed to 6 rotational groups	Bulgaria starting in 2015 introduced 10 rotational groups
Documentation at https://www.gesis.org/en/missy/materials/EU-SILC/documents/quality-reports
