# Supplementary material for: The effect of sample attrition in the EU Statistics on Income and Living Conditions on the estimates of Eurostat’s Healthy Life Years
Source: Eur J Public Health. 2023 Apr 24;33(3):378–80. doi: 10.1093/eurpub/ckad069 (PMC10234637; doi:10.1093/eurpub/ckad069)
Supplement: ckad069_Supplementary_Data [file ckad069_supplementary_data.zip › ckad069_Supplementary_Data/ejph-2022-02-sr-0107-File007.xlsx]

## Sheet: fem_retention_nodeaths
Table A3. Sample retention rate excluding deaths for women*
Country	2007	2008	2009	2010	2011	2012	2013	2014	2015	2016	2017	2018	2019
Age 16+
AT	0.882	0.711	0.721	0.767	0.811	0.820	0.804	0.805	0.816	0.790	0.780	0.785	0.775
BE	0.855	0.821	0.833	0.834	0.834	0.789	0.796	0.799	0.799	0.795	0.815	0.813	0.786
BG	NA	NA	NA	NA	NA	0.884	0.789	0.710	0.821	NA	NA	NA	0.882
CH	NA	NA	NA	NA	0.886	0.867	0.860	0.825	0.860	0.850	0.843	0.689	0.760
CY	NA	NA	NA	NA	0.918	0.952	0.916	0.907	0.851	0.878	0.902	0.893	0.917
CZ	NA	NA	NA	NA	NA	NA	NA	NA	NA	NA	0.898	0.865	0.846
DE	NA	NA	NA	NA	NA	NA	0.780	0.782	0.803	0.812	0.807	0.778	0.755
DK	NA	NA	NA	0.901	0.845	0.802	0.788	0.771	0.726	0.709	0.665	0.640	0.643
EE	NA	NA	NA	NA	NA	0.910	0.955	0.897	0.880	0.901	0.897	0.883	0.870
EL	NA	NA	NA	NA	0.730	0.768	0.853	0.906	0.917	0.869	0.914	0.855	0.752
ES	0.863	0.899	0.912	0.874	0.840	0.825	0.801	0.807	0.848	0.853	0.753	0.666	0.646
FI	NA	NA	NA	NA	NA	NA	0.832	0.822	0.825	0.819	0.815	0.805	0.807
HR	NA	NA	NA	NA	NA	NA	NA	0.764	0.812	0.823	0.786	0.792	0.789
HU	NA	0.935	0.897	0.858	0.855	0.828	0.795	0.745	0.655	0.711	0.757	0.777	0.751
IE	0.892	0.833	0.856	0.798	0.795	0.879	0.867	0.737	0.677	0.620	0.644	0.624	0.618
IT	0.849	0.851	0.846	0.821	0.810	0.793	0.750	0.770	0.763	0.819	0.815	0.792	0.728
LT	NA	0.853	0.874	0.915	0.930	0.933	0.911	0.912	0.903	0.903	0.903	0.928	0.889
LU	NA	NA	NA	NA	NA	NA	NA	NA	NA	NA	0.734	0.692	0.652
LV	NA	NA	NA	0.922	0.875	0.839	0.840	0.852	0.874	0.872	0.865	0.851	0.817
MT	NA	NA	NA	0.812	0.864	0.891	0.895	0.886	0.886	0.876	0.870	0.865	0.864
NL	NA	0.754	0.767	0.745	0.770	0.769	0.763	0.763	0.768	0.816	0.735	0.653	0.645
NO	NA	NA	NA	NA	NA	NA	NA	NA	NA	NA	NA	0.833	0.864
PL	NA	0.900	0.876	0.882	0.894	0.899	0.874	0.870	0.852	0.863	0.871	0.862	0.854
PT	NA	NA	NA	NA	0.933	0.954	0.957	0.980	0.957	0.950	0.933	0.937	0.934
RO	NA	NA	NA	0.954	0.958	0.963	0.981	0.991	0.974	0.984	0.991	0.982	0.979
RS	NA	NA	NA	NA	NA	NA	NA	NA	NA	0.898	0.890	0.890	0.906
SE	NA	NA	NA	NA	0.881	0.887	0.851	0.824	0.844	0.877	0.925	0.937	0.898
SI	NA	NA	0.743	0.741	0.728	0.724	0.726	0.734	0.706	0.703	0.705	0.706	0.691
SK	NA	0.969	0.928	0.948	0.923	0.953	0.951	0.947	0.948	0.955	0.926	0.937	0.913
Age 50+
AT	0.869	0.744	0.754	0.783	0.843	0.852	0.84	0.817	0.828	0.825	0.825	0.835	0.841
BE	0.832	0.834	0.838	0.82	0.829	0.802	0.833	0.846	0.829	0.821	0.852	0.855	0.838
BG	NA	NA	NA	NA	NA	0.914	0.83	0.761	0.835	NA	NA	NA	0.936
CH	NA	NA	NA	NA	0.883	0.852	0.863	0.841	0.852	0.843	0.854	0.751	0.815
CY	NA	NA	NA	NA	0.877	0.937	0.928	0.944	0.896	0.893	0.917	0.912	0.914
CZ	NA	NA	NA	NA	NA	NA	NA	NA	NA	NA	0.91	0.894	0.87
DE	NA	NA	NA	NA	NA	NA	0.817	0.821	0.882	0.889	0.902	0.898	0.906
DK	NA	NA	NA	0.862	0.813	0.808	0.812	0.83	0.819	0.837	0.818	0.778	0.777
EE	NA	NA	NA	NA	NA	0.91	0.914	0.887	0.887	0.903	0.898	0.902	0.901
EL	NA	NA	NA	NA	0.792	0.824	0.88	0.915	0.931	0.902	0.941	0.905	0.879
ES	0.792	0.862	0.895	0.872	0.852	0.851	0.808	0.815	0.874	0.889	0.807	0.731	0.719
FI	NA	NA	NA	NA	NA	NA	0.869	0.876	0.859	0.826	0.824	0.813	0.799
HR	NA	NA	NA	NA	NA	NA	NA	0.772	0.826	0.856	0.844	0.847	0.855
HU	NA	0.878	0.862	0.815	0.842	0.819	0.781	0.747	0.744	0.828	0.865	0.841	0.798
IE	0.843	0.83	0.775	0.688	0.657	0.724	0.79	0.753	0.76	0.732	0.753	0.672	0.669
IT	0.832	0.872	0.862	0.835	0.833	0.829	0.797	0.815	0.798	0.862	0.869	0.87	0.847
LT	NA	0.88	0.901	0.931	0.921	0.914	0.93	0.934	0.896	0.879	0.889	0.921	0.897
LU	NA	NA	NA	NA	NA	NA	NA	NA	NA	NA	0.749	0.737	0.706
LV	NA	0.919	0.944	0.89	0.883	0.891	0.882	0.882	0.889	0.9	0.903	0.881	0.871
NL	NA	0.767	0.771	0.749	0.786	0.782	0.77	0.777	0.779	0.829	0.788	0.731	0.75
NO	NA	NA	NA	NA	NA	NA	NA	NA	NA	NA	NA	0.801	0.799
PL	NA	0.873	0.877	0.88	0.883	0.898	0.893	0.895	0.88	0.887	0.888	0.901	0.912
PT	NA	NA	NA	NA	0.939	0.954	0.948	0.961	0.949	0.94	0.929	0.939	0.933
RO	NA	NA	NA	0.907	0.915	0.916	0.937	0.931	0.923	0.924	0.931	0.939	0.931
RS	NA	NA	NA	NA	NA	NA	NA	NA	NA	0.859	0.871	0.865	0.866
SE	NA	NA	NA	NA	0.851	0.849	0.82	0.818	0.828	0.848	0.881	0.823	0.81
SI	NA	NA	0.76	0.766	0.764	0.759	0.758	0.774	0.763	0.761	0.762	0.773	0.772
SK	NA	0.941	0.909	0.921	0.885	0.901	0.906	0.911	0.911	0.911	0.894	0.903	0.876
Age 65+
AT	0.861	0.77	0.774	0.799	0.851	0.855	0.854	0.827	0.836	0.827	0.821	0.831	0.841
BE	0.826	0.854	0.855	0.843	0.84	0.807	0.833	0.852	0.823	0.822	0.852	0.855	0.838
BG	NA	NA	NA	NA	NA	0.913	0.834	0.77	0.846	NA	NA	NA	0.936
CH	NA	NA	NA	NA	0.886	0.856	0.875	0.841	0.846	0.843	0.858	0.753	0.815
CY	NA	NA	NA	NA	0.894	0.945	0.936	0.954	0.895	0.892	0.92	0.912	0.914
CZ	NA	NA	NA	NA	NA	NA	NA	NA	NA	NA	0.912	0.893	0.87
DE	NA	NA	NA	NA	NA	NA	0.81	0.818	0.896	0.898	0.902	0.898	0.906
DK	NA	NA	NA	0.851	0.802	0.793	0.798	0.825	0.811	0.84	0.821	0.782	0.777
EE	NA	NA	NA	NA	NA	0.912	0.915	0.885	0.892	0.902	0.895	0.905	0.901
EL	NA	NA	NA	NA	0.819	0.846	0.889	0.918	0.934	0.906	0.943	0.907	0.879
ES	0.79	0.87	0.897	0.877	0.856	0.858	0.822	0.825	0.879	0.894	0.809	0.734	0.719
FI	NA	NA	NA	NA	NA	NA	0.874	0.879	0.854	0.815	0.823	0.811	0.799
HR	NA	NA	NA	NA	NA	NA	NA	0.787	0.834	0.86	0.844	0.846	0.855
HU	NA	0.886	0.868	0.833	0.88	0.841	0.808	0.773	0.766	0.847	0.87	0.841	0.798
IE	0.841	0.816	0.765	0.679	0.679	0.725	0.798	0.755	0.775	0.743	0.755	0.683	0.669
IT	0.838	0.884	0.875	0.844	0.841	0.831	0.805	0.826	0.793	0.863	0.874	0.874	0.847
LT	NA	0.901	0.92	0.95	0.926	0.909	0.937	0.948	0.906	0.877	0.882	0.924	0.897
LU	NA	NA	NA	NA	NA	NA	NA	NA	NA	NA	0.757	0.742	0.706
LV	NA	0.913	0.946	0.899	0.889	0.9	0.895	0.893	0.89	0.9	0.907	0.881	0.871
NL	NA	0.76	0.757	0.744	0.772	0.763	0.746	0.755	0.757	0.821	0.789	0.733	0.75
NO	NA	NA	NA	NA	NA	NA	NA	NA	NA	NA	NA	0.795	0.799
PL	NA	0.87	0.882	0.889	0.889	0.896	0.899	0.9	0.876	0.884	0.895	0.902	0.912
PT	NA	NA	NA	NA	0.95	0.963	0.949	0.955	0.945	0.941	0.929	0.938	0.933
RO	NA	NA	NA	0.917	0.93	0.93	0.935	0.925	0.914	0.92	0.928	0.941	0.931
RS	NA	NA	NA	NA	NA	NA	NA	NA	NA	0.861	0.864	0.859	0.866
SE	NA	NA	NA	NA	0.853	0.855	0.829	0.842	0.834	0.848	0.884	0.819	0.81
SI	NA	NA	0.782	0.783	0.772	0.773	0.768	0.787	0.773	0.768	0.767	0.775	0.772
SK	NA	0.945	0.896	0.912	0.88	0.888	0.89	0.896	0.899	0.9	0.889	0.912	0.876
*Sample retation rate indicates the size of the final cross-sectional sample in relation to the total number of respondents in the original sub-sample	exclusing deaths of the respondents
Not included: France (9-year panel)	Belgium in 2019- changed to 6 rotational groups	Bulgaria starting in 2015 introduced 10 rotational groups
Documentation at https://www.gesis.org/en/missy/materials/EU-SILC/documents/quality-reports
