# Supplementary material for: The effect of sample attrition in the EU Statistics on Income and Living Conditions on the estimates of Eurostat’s Healthy Life Years
Source: Eur J Public Health. 2023 Apr 24;33(3):378–80. doi: 10.1093/eurpub/ckad069 (PMC10234637; doi:10.1093/eurpub/ckad069)
Supplement: ckad069_Supplementary_Data [file ckad069_supplementary_data.zip › ckad069_Supplementary_Data/ejph-2022-02-sr-0107-File008.csv]

Table A6. HLY for the total cross-sectional sample by country, sex, year, at age 0,50,65
year	country	men.age0	women.age0	men.age50	women.age50	men.age65	women.age65
2007	AT	58.81821805	61.21318346	11.57731413	13.50489827	6.921042603	8.701654324
2008	BE	63.42387052	64.13549929	15.65911804	17.1581029	9.782734836	11.62939593
2008	CH	65.76948777	64.65742893	16.6543419	18.02184905	10.29734687	12.69558329
2008	CY	63.96132273	64.52363039	13.82281276	14.52659466	8.111145063	8.293031117
2008	ES	64.10129977	63.77075693	14.68654113	14.72222154	8.742246228	9.177214996
2008	FR	62.82348936	64.7973111	13.88278904	16.50369942	7.733720648	10.84998343
2008	IT	62.96796429	62.07609178	12.96236733	12.98818461	6.761584251	7.338858013
2008	LT	54.34801522	59.37625041	11.97913091	14.52967816	7.081689525	11.56662901
2008	LV	51.67132089	54.37664759	10.6435457	11.43028299	6.238478343	8.619813915
2008	NL	61.71282722	59.20377469	14.54406008	15.44497276	9.14341193	10.46933791
2008	PL	58.70444988	63.05953185	12.99665627	15.50317459	7.780361355	10.9502611
2008	PT	59.3167087	57.7505984	11.7022489	11.05538653	6.255092067	6.540453902
2008	RO	60.11870974	62.90439975	14.84362448	16.74496063	9.462549318	12.54385004
2008	SI	59.47073048	61.6005138	14.7605284	16.23927081	9.594050339	11.4642798
2008	SK	52.19711802	52.65980726	7.490767606	7.679372142	3.441993436	3.980210879
2008	UK	65.14771069	66.55875055	16.04270065	19.23474802	9.932657785	13.27776908
2008	AT	58.64632776	60.03525473	11.48128959	13.28215557	6.873643637	8.220338412
2008	DK	61.22008641	60.85453104	17.55205301	19.26932126	11.95900149	15.14948005
2009	AT	59.62836426	60.96537467	12.68497835	14.00813002	7.604002688	9.119871824
2009	BE	64.00527628	63.73513576	15.88995456	16.73793039	9.933024715	11.25056803
2009	BG	62.16893738	65.91175757	16.80721318	19.01697984	10.35894981	14.58852461
2009	CH	65.24436756	63.07261262	16.44175768	17.52981039	10.11129271	12.07585462
2009	CY	64.7617657	65.32397725	14.4582542	14.95806129	8.608517078	8.776805528
2009	DK	61.88029226	60.14661196	16.69103477	18.57215269	11.20263131	13.9474927
2009	EE	55.13216006	59.25528453	11.50570044	12.47680362	6.306441167	7.83037965
2009	ES	63.21924355	62.22955988	14.0101315	14.16752261	8.110796591	8.660181041
2009	FR	62.84203196	63.56476528	14.1625928	15.53571235	7.913347964	9.938860653
2009	IT	63.30529704	62.81247891	13.22186316	13.38411374	6.960167016	7.444003202
2009	LT	56.86045604	61.26886709	12.95632511	15.2729686	7.444671208	11.52231498
2009	LV	52.3100767	56.02210534	10.41694651	12.46492645	5.825967306	9.491374677
2009	NL	60.49535423	58.92204549	14.25497388	15.43273471	8.769623325	10.82556756
2009	PL	58.37524989	62.51163804	12.83885731	15.03286769	7.752901457	10.64729312
2009	PT	58.3235352	56.5233914	11.59662735	10.33799719	6.255533514	6.306012873
2009	RO	59.55477349	61.89734391	13.92954324	15.26469976	8.645653935	11.33437942
2009	SI	60.80046194	61.18089158	14.45477539	16.2892853	8.839047796	11.77905153
2009	SK	52.49972803	52.64198472	8.076315208	7.867344606	3.951757677	4.134300487
2009	UK	65.20265097	66.40895563	15.86640639	18.44666313	9.886833307	12.61666083
2010	AT	59.45281314	60.89636632	12.13423728	13.37404887	7.592735007	8.569023401
2010	BE	64.01821398	62.79855445	15.65735148	16.41269588	9.551175825	10.64985648
2010	BG	63.06820768	67.1943635	17.10478886	20.07270614	10.65321765	15.28253675
2010	CH	65.67930515	63.48931099	16.03684173	17.63270549	9.740257991	12.03945179
2010	CY	65.15853078	64.26439412	14.66015465	14.14459034	8.36698969	8.258734694
2010	DK	62.17702008	61.33324763	17.69109356	20.12338886	11.87869075	15.4035605
2010	EE	54.2556305	58.29477863	10.91142245	12.47453481	6.102120416	7.721158892
2010	ES	64.59059206	63.96228801	14.29012494	14.79049578	8.192851835	9.144903331
2010	FI	57.92331415	57.50664288	12.70218366	14.4839208	7.819585355	9.640362065
2010	FR	61.91107511	63.55818267	13.99016463	15.90297291	7.86442065	10.22556291
2010	HR	57.42185033	60.45315132	12.16643718	13.24404081	7.240840175	8.568117211
2010	IT	67.49063647	67.63694319	15.51490852	16.62104846	8.784329774	9.963451619
2010	LT	57.42944293	62.37095892	13.28531357	15.45997201	7.678475743	10.97495967
2010	LV	53.16716697	56.45636417	10.91778436	12.43103248	6.062867368	9.141346423
2010	NL	60.62956271	58.97954651	14.15215487	14.89342936	8.671197394	10.00656543
2010	PL	58.61998792	62.32119231	12.63053186	14.73353389	7.366851497	10.19708551
2010	PT	59.31677062	56.75940726	11.73906201	10.59904505	6.49004683	6.473414945
2010	RO	57.21633643	57.56765409	11.93295052	11.68451834	6.940620997	8.078617185
2010	SI	53.54417665	54.03280396	10.68651301	11.51514002	6.4243898	7.876746954
2010	SK	52.5869184	52.2093032	7.774670137	7.721643367	3.784573483	4.080102229
2010	UK	65.07675892	65.84684644	15.84618813	18.74290943	9.748565049	12.81064027
2011	AT	59.49115725	60.21887598	12.37385107	13.84846508	7.318381819	8.894032524
2011	BE	63.56235033	63.65243628	14.99029346	16.6782536	8.958115427	11.02489509
2011	BG	62.1456438	65.96092604	16.26847435	19.20896339	10.20510975	14.68549035
2011	CH	66.42203041	64.89202658	16.81965185	18.00857216	10.49758259	12.51772153
2011	CY	61.61535654	61.09974059	12.35174728	11.64074069	6.955043637	6.219715745
2011	DK	63.24868547	58.76874563	17.62975854	19.51661205	11.63403197	14.51838898
2011	EE	54.34020952	57.96407502	10.61638497	12.09441385	6.146641677	7.750021619
2011	ES	65.47690274	65.76323315	14.42048588	15.27099067	8.309300629	9.280741284
2011	FI	56.93792324	57.98331368	12.51016794	14.2169584	7.472783884	9.188430965
2011	FR	62.69476724	63.78351631	14.38526414	15.81715705	8.30941031	10.27761898
2011	HR	59.86306314	61.71705608	13.08022348	14.30908206	7.769169698	9.622273699
2011	IT	63.96619106	62.81856833	13.01508332	13.03340498	7.098662696	7.234437941
2011	LT	57.16973944	62.19170922	12.94750347	15.29626615	7.470879846	10.88055178
2011	LV	53.63916249	56.75966724	10.7598828	11.63251952	5.847010008	7.851338676
2011	NL	63.1975152	58.46314443	14.96788496	14.89528384	9.245175751	10.21511487
2011	PL	59.11274751	63.29035049	13.27739355	15.57709543	8.117466471	11.00938528
2011	PT	60.66729175	58.62508668	12.53710772	11.62623126	6.91782511	6.824206502
2011	RO	57.42312537	57.08694465	11.17761003	10.58789842	6.166576511	7.051792731
2011	SI	54.56804215	53.50298868	10.86207884	11.79609972	6.157671786	7.934956923
2011	SK	52.22820232	52.49639025	7.915516472	7.815591556	3.827100365	4.011325176
2011	UK	65.30386114	65.39984294	15.85488052	18.55743642	9.696620943	12.75808693
2012	AT	60.34357573	62.58024335	13.02239104	15.51461798	7.926867824	10.2406512
2012	BE	64.36851601	65.03144653	15.7996476	17.60287305	9.852540998	11.99654043
2012	BG	62.13355437	65.7135522	16.52946915	19.00239267	10.27217182	14.45703834
2012	CH	68.63412513	67.6315405	17.69400766	19.72573928	11.14202039	13.92601666
2012	CY	63.39929394	64.06435354	13.54203657	14.25647042	7.643857126	8.121785887
2012	DK	59.8337634	60.60550947	15.18664605	19.0588739	10.1282094	14.17561503
2012	EE	53.09447308	57.27026434	10.20364994	11.23732568	5.885410133	7.348434239
2012	EL	64.82734555	64.96572666	13.64034273	13.95226939	7.630075186	7.95839298
2012	ES	64.83556993	65.9760307	13.98096455	15.29253129	7.849243819	9.180692656
2012	FI	56.55458538	55.40729656	12.49181132	13.97693871	7.489483916	9.370723511
2012	FR	62.64802572	64.06619984	14.27956406	16.13186447	8.101870231	10.74194412
2012	HR	62.07126034	64.33336083	14.09737473	15.38060067	8.199076644	10.16466541
2012	IT	62.08722902	61.54651778	12.48281216	12.67643827	6.638331419	6.972750881
2012	LT	56.65783401	61.70956194	12.02279132	14.33909369	6.651678531	9.652808675
2012	LV	54.61651914	59.08532508	11.81591348	14.02314992	6.409977328	9.965054699
2012	NL	62.97314127	57.74191012	14.22189668	15.00975415	8.892785481	10.37602402
2012	PL	59.17749851	62.92034859	13.29000967	15.12708937	7.903654265	10.3772622
2012	PT	64.49266879	62.62377471	15.1956185	14.73946057	8.927560554	9.754890115
2012	RO	57.64877262	57.63080644	11.69996558	11.3304703	6.458938162	7.580170292
2012	SI	56.55739073	55.8616981	11.86589998	12.2614091	7.065230106	7.927472495
2012	SK	53.54851811	53.29176013	8.142563404	7.95965157	3.774480916	4.077947933
2013	AT	59.73174452	60.2524357	13.00179234	14.39158656	7.885266874	9.410796826
2013	BE	64.12032127	63.80776535	15.98413661	17.16024324	9.90312122	11.69301746
2013	BG	62.44325752	66.65868836	16.64741823	19.52590882	10.08819583	14.51772065
2013	CH	61.57053912	58.50104482	14.42298826	15.22394411	8.788318462	10.15956033
2013	CY	64.38630118	65.11728165	14.17027769	14.64616035	8.037392719	8.894811849
2013	DK	60.64117088	59.54110633	15.37202488	18.23615967	10.31167608	13.85770771
2013	EE	53.99446872	57.22146556	9.94973068	11.39421704	5.456905769	7.376257219
2013	EL	64.80364855	65.15747947	13.28732684	13.58749189	6.95434682	7.358082541
2013	ES	64.71701655	64.02181066	14.21300246	14.43187592	8.107109522	8.8652538
2013	FI	51.99003054	50.88679339	10.62449621	11.43994852	6.332386312	7.915113011
2013	FR	63.1247613	64.43697609	14.41624663	16.41885134	8.552796703	10.84243535
2013	HR	57.70975415	60.47622888	10.72660685	11.92406194	5.680613777	7.405573066
2013	IT	62.04393685	61.22462879	12.54603725	13.03133577	6.576576128	7.212113019
2013	LT	56.7991182	61.69702843	12.30839202	14.50095674	6.939841356	9.747979086
2013	LU	63.46448015	63.02600871	14.73041985	16.32613478	8.815047535	11.02893005
2013	LV	51.73647142	54.28627595	9.704680183	9.971104009	4.66308695	6.389188249
2013	NL	60.45465363	56.22790493	13.90271136	13.87919667	8.351369781	9.492760427
2013	PL	59.29249993	62.79562429	12.99682492	15.05836837	7.617899831	10.1246257
2013	PT	64.01876884	62.22360982	14.7675557	14.84220226	8.665531749	9.951853878
2013	RO	58.7510577	58.17774742	11.80632739	11.63106216	6.46148193	7.833238563
2013	RS	64.50049533	66.59016644	17.16660423	19.10238683	10.93370184	14.07094792
2013	SI	58.42168694	59.56762524	11.91937894	13.60745162	7.086959557	8.879760181
2013	SK	54.5607769	54.45650246	8.837993616	8.821011201	4.490437857	4.894686858
2014	AT	57.65408491	57.8903576	12.25565338	13.05552504	7.30156155	8.198215538
2014	BE	64.43940471	63.84361642	15.71695235	16.92373396	9.676467799	11.56579619
2014	BG	61.99764122	66.13567739	16.61380417	19.06115537	10.28484814	14.29279637
2014	CH	60.50973466	56.89916557	13.82168228	14.39319758	8.341549834	9.220844715
2014	CY	65.78767108	66.14424155	14.95082516	15.14043605	8.653507799	8.817332684
2014	CZ	63.46244246	65.0639	14.18106134	16.39449911	8.470504354	11.01947743
2014	DK	59.52866257	61.19641512	14.88730289	18.5170498	9.968453553	13.97540516
2014	EE	53.26974186	57.12277207	9.588341725	11.73849154	5.095822169	7.722902484
2014	EL	64.2019055	65.00393395	13.03740494	13.66774061	6.678297688	7.596963084
2014	ES	65.12403864	65.16721401	14.41341221	15.20600922	8.418397532	9.344802576
2014	FI	58.1463856	56.70349585	12.77899476	14.2261982	7.624137951	9.639059502
2014	FR	63.43152267	64.35615807	14.80019678	16.29503096	8.758953207	10.7167361
2014	HR	58.75272072	60.05639132	11.27238097	11.51372223	6.140612199	7.074906051
2014	IT	62.60011213	62.36062012	12.46875019	13.0719302	6.585430522	7.219186555
2014	LT	57.69200773	61.75418939	12.66875584	14.07625805	6.95408781	9.107840443
2014	LU	63.99602091	63.55141989	15.27966233	16.36106979	9.617800177	10.7762237
2014	LV	51.5461266	55.33824579	8.959301538	10.54126198	4.673919673	6.951712863
2014	NL	62.82878388	57.5208898	14.98452374	14.69500823	9.289413017	10.34834076
2014	PL	59.87127143	62.86047155	12.95236281	15.06014648	7.697374572	10.22546015
2014	PT	58.53454672	55.47553434	11.42476696	9.97938917	6.270937618	5.899850582
2014	RO	58.96175016	59.25170396	12.0097143	12.1782246	6.678401257	8.490448363
2014	RS	64.60506635	67.33443708	17.3293091	19.63960617	11.11363901	14.56446025
2014	SI	58.2016408	59.95055677	12.07291086	14.5035334	7.351133437	9.499397666
2014	SK	55.57623531	54.66472166	9.135215919	8.964800662	4.547079707	4.662974556
2015	AT	57.97041454	58.31135932	11.92411699	13.05097109	7.06571932	8.277605508
2015	BE	64.42503763	64.15459745	15.58218601	17.15275976	9.914929652	11.77367503
2015	BG	61.5907209	65.02492678	16.66336858	18.87391856	10.36676314	14.10031592
2015	CH	61.15655898	57.94258045	13.95340336	14.8305077	8.465464	9.577106861
2015	CY	63.22331187	63.46406972	13.03583966	13.53617864	7.221431494	7.580573174
2015	CZ	62.43415502	63.75804868	13.6332111	15.78997693	7.964721151	10.25469049
2015	DK	59.73767399	56.15482846	15.04128988	16.98194068	10.00821561	12.94892578
2015	EE	53.8380837	56.25013514	9.921759451	10.79750102	5.51396756	6.537401157
2015	EL	63.9600416	64.18751995	13.34922904	14.09458271	6.923242166	8.170060988
2015	ES	63.93810252	64.22254568	13.98619638	14.60094598	8.01252557	8.888197913
2015	FI	58.58800653	55.12775056	12.95470631	13.86941089	7.917001437	9.32748691
2015	FR	62.67840027	64.75714216	14.26371657	16.37089138	8.366021453	10.98431451
2015	HR	55.3677691	56.89143953	9.395119794	9.775340219	4.899670002	5.605257847
2015	IT	62.45276462	62.54770702	12.3210658	13.17619745	6.592781158	7.404419131
2015	LT	54.17271888	58.8323328	10.76270183	12.68417872	5.749225911	8.22522101
2015	LU	63.66235883	60.85472418	14.77107458	14.54416672	9.06939909	9.16391144
2015	LV	51.86234812	54.20904834	9.133972354	9.661587097	4.720253937	5.930732403
2015	NL	60.63858168	56.95779719	14.11049664	13.87880673	9.200698435	9.563325484
2015	NO	71.19017755	67.9951719	19.42652544	21.31054117	12.76688235	15.0864999
2015	PL	60.13176561	63.24980694	13.28168205	15.57290322	7.838857614	10.66040945
2015	PT	58.08097663	54.86741949	11.18802605	9.576048741	6.091969954	5.561541686
2015	RO	58.90285389	59.44149231	12.40128821	12.62976498	7.087764318	8.531122194
2015	RS	64.23674459	66.65774277	16.66387657	18.92427893	10.62166298	13.7738969
2015	SI	58.7861448	58.57321041	12.65824275	13.47052666	7.541518378	8.835476467
2015	SK	54.90220955	55.14040136	9.000147338	9.353055568	4.39892568	4.971291803
2016	AT	57.04231746	57.2358392	11.71845686	12.55227108	7.178298162	7.868309198
2016	BE	63.71335027	63.83325264	14.7932493	17.17191187	9.09211035	11.90311523
2016	BG	64.05342213	67.60399606	17.26284725	19.85461272	10.76160864	14.90229632
2016	CH	61.05424236	57.75912137	13.74602073	14.64631157	8.083130294	9.313598952
2016	CY	67.62487039	68.85874213	15.64970488	17.13745013	9.250200197	10.27498967
2016	CZ	62.72653077	64.06020095	13.92478799	15.67859073	8.217059341	10.36335135
2016	DK	59.42991857	59.99342079	15.20992903	17.2890948	10.26203955	12.84441973
2016	EE	54.38124481	59.23236715	10.24965321	13.27450239	5.656281923	8.72181351
2016	EL	63.91797384	64.83380461	13.37012988	14.42556168	6.935915026	8.391101171
2016	ES	66.05863383	66.71407475	14.80878787	16.15930567	8.681613894	10.20539721
2016	FI	58.48513324	55.77230976	13.65580822	13.70864944	8.180281462	9.217361564
2016	FR	62.74655922	64.29872877	14.200193	16.28255027	8.086744746	10.73782661
2016	HR	57.20108365	58.80768488	10.20272709	10.6852617	5.252451741	6.023175177
2016	IT	67.65256974	67.25744746	15.38450783	16.51378542	8.628445264	9.902980502
2016	LT	56.29101801	59.70114076	11.65113214	13.06953641	6.463561397	8.383085306
2016	LU	61.4657211	59.25392601	13.75093633	13.26954361	8.009923952	8.256248443
2016	LV	52.38934149	55.01860798	9.337197978	10.42545824	4.948287204	6.584946769
2016	NL	62.16469751	57.31305123	14.41891212	14.56326636	9.159325445	10.04209296
2016	NO	71.31436555	67.16872078	19.07198266	20.97595102	12.5943187	15.09283022
2016	PL	61.32050124	64.71255621	13.90265573	16.28667688	8.3092265	11.12132426
2016	PT	59.86002785	57.34277708	12.24311566	11.29062161	6.683102533	6.621852749
2016	RO	59.78792601	59.05665821	12.33120461	12.18390774	6.906302338	8.080112887
2016	RS	65.31345905	67.61391034	16.99309873	19.53897376	10.43414712	14.06203099
2016	SI	59.08788659	58.40161226	12.64179333	13.49986661	7.725903781	9.027514063
2016	SK	56.53380836	57.09639277	9.710184724	9.928915458	4.80627166	5.32630006
2017	AT	57.45758436	56.89597164	11.47215252	12.56088173	6.699085509	7.851001598
2017	BE	63.45538516	64.01841785	15.14222237	17.13819703	9.18766905	12.06732155
2017	BG	62.95416744	66.2236511	16.12904021	18.22159788	9.762971676	13.29358344
2017	CH	61.83869091	59.64820857	14.27106949	15.30780112	8.662118789	9.868237898
2017	CY	64.75619717	65.8363233	14.11964824	15.28120761	8.032621719	8.714602524
2017	CZ	60.67173803	62.46304137	12.83283252	15.09451311	7.45533444	9.909713762
2017	DK	58.33209296	58.52699383	14.39493796	17.01898703	9.558460615	12.74477986
2017	EE	54.73740093	57.35434904	10.40771298	11.8582642	5.943958096	7.540785192
2017	EL	64.47563672	65.20513959	13.66776814	14.52362762	7.102065735	8.397675743
2017	ES	69.00487344	70.00942874	16.71261024	18.33251343	10.13115786	12.00313991
2017	FI	57.44947774	55.46126901	12.60413717	14.56158957	7.692949708	9.750991697
2017	FR	62.55347606	65.0419356	13.8106931	16.50330161	7.839503735	10.93866868
2017	HR	57.3174838	58.05804991	10.24281874	10.42937948	5.134015511	5.891087809
2017	IT	66.25649739	66.51106336	14.39770212	15.66430944	7.830710461	9.587966338
2017	LT	56.4316622	59.83390181	11.62435733	12.91711513	6.377540791	7.795026498
2017	LU	60.1981965	58.28762127	13.2871816	13.86224462	7.716855745	8.752735299
2017	LV	50.66492948	52.25178427	8.580172412	9.711995896	4.735076224	6.235574624
2017	NL	61.58478008	56.51083856	14.07528883	14.47799561	8.750891396	9.89756448
2017	NO	71.03894941	69.84717154	19.42664868	21.9187613	12.49492614	15.77760024
2017	PL	60.59079518	63.59660889	13.93616025	15.88911562	8.437515332	10.81777706
2017	PT	60.03059463	56.90137908	12.41439718	11.50694444	6.746217522	6.815253055
2017	RO	59.15123981	58.30357065	11.93482741	11.29698905	6.500088709	7.289816236
2017	RS	63.93327922	65.94571301	16.23347057	18.44566667	10.15962487	13.2377398
2017	SI	56.50710792	54.93970585	11.08723407	11.94899673	6.752316797	8.03747881
2017	SK	55.65925408	55.68535631	8.881682583	9.405649704	4.013137448	5.19502806
2017	UK	63.56619136	62.33644792	15.0953841	17.51283103	9.089863552	11.87104272
2018	AT	56.99523956	56.92530107	11.11929191	12.37516823	6.56532009	7.653214269
2018	BE	63.26871973	63.80694317	15.14900854	17.14877017	9.41137391	11.82295238
2018	BG	63.98992616	67.6984135	17.09800509	19.75536091	10.84057977	14.76310358
2018	CH	61.75869925	59.88874324	14.16179997	15.05892322	8.478551876	10.00600038
2018	CY	62.0832486	62.53691451	12.29758348	13.00412153	6.814131719	6.99535359
2018	CZ	62.31572724	63.44305109	13.54593623	15.23570851	8.01003848	9.874889272
2018	DK	61.63774212	57.01109566	14.92990413	16.81121951	9.434121798	12.48309776
2018	EE	52.77429818	55.1474405	9.893518502	11.2277524	5.67701847	7.179478999
2018	EL	65.08974908	66.03564243	13.18747825	14.18076024	6.435898428	7.65912453
2018	ES	68.06218616	68.11607922	16.09047692	17.1477354	9.539636241	10.8935848
2018	FI	58.42870562	55.05197475	13.12030671	14.33771511	8.147078912	9.520150724
2018	FR	63.44900853	64.84084715	14.49092214	17.04435117	8.494740218	11.43676069
2018	HR	56.5489513	58.57153191	9.73881103	10.69525245	5.043603047	6.00894764
2018	IT	66.836265	66.98053287	14.67695094	15.73677427	8.089056324	9.026063635
2018	LT	56.35043981	59.22473924	11.71014351	13.61831482	6.324926987	8.868553403
2018	LU	61.43359792	60.06960258	13.42686958	14.25319462	7.73583699	9.12285814
2018	LV	51.01581231	53.73740817	9.079795003	10.48054002	4.830101596	6.949278636
2018	NL	60.33280555	56.61138698	13.69692137	14.3616035	8.517061084	9.724649592
2018	NO	70.97652438	68.23962844	19.03201368	21.3173787	12.25261945	15.21304958
2018	PL	60.61273026	64.38040652	13.87684272	16.13559559	8.475154314	11.10954156
2018	PT	59.89714079	57.40026326	12.60259756	11.64590781	6.824792643	7.064188833
2018	RO	59.26014449	59.6697977	12.42843579	12.69684368	7.053786474	8.56809291
2018	RS	67.07465063	69.69552473	18.4198917	21.34330646	11.86566086	15.86564024
2018	SI	56.61444981	54.76532857	11.3006462	12.06272043	6.839592697	7.885791901
2018	SK	55.66597427	56.69519927	8.959522851	10.20599736	4.21458134	5.927704888
2018	UK	61.6727405	60.9799789	14.59187373	17.01017455	8.862425258	11.31918633
2019	AT	56.57686603	58.06071011	11.50755423	12.88794339	6.608685542	8.005070242
2019	BE	62.23569344	62.91066115	14.40608772	16.07912045	8.97872628	11.01607645
2019	BG	64.42224098	68.47960085	17.13443177	19.92029668	10.72882529	14.98045701
2019	CH	61.05140557	60.14437015	14.45473312	15.37294038	8.767406532	9.999573397
2019	CY	62.14542389	63.06985969	12.66729811	12.99611683	6.895013547	7.204890518
2019	CZ	61.70073573	62.69556489	13.39244305	14.58730746	7.809290943	9.397209566
2019	DK	58.39708317	58.28084673	13.88976253	16.42056817	9.254646969	12.37866744
2019	EE	53.96445197	57.83493252	11.09008365	12.88791481	6.532911357	8.664243452
2019	EL	65.65570096	66.46983787	13.76024879	14.74683055	7.02678547	8.135468768
2019	ES	69.47066958	70.54701105	16.56701426	18.35325468	10.01181052	11.75021854
2019	FI	56.98054843	53.91457824	12.86862088	14.46896152	7.872602568	9.837860109
2019	FR	63.71119678	64.87392288	14.8569401	17.411112	8.652773757	11.60459763
2019	HR	56.45774524	58.52954453	9.151454047	10.28656302	4.596515171	5.869873962
2019	IT	66.12185416	66.93167666	14.94275304	16.15277764	8.746635914	9.581288395
2019	LT	56.07516517	59.25517601	11.81120907	13.37135385	6.501348167	8.799032005
2019	LU	63.19007888	61.96293712	13.92914699	15.96476524	8.373956129	10.53650629
2019	LV	52.32269325	54.15130139	9.452753748	10.44831585	5.189282993	6.703259004
2019	NL	61.69684633	58.54530275	13.90005885	14.40253244	8.584152451	9.789952878
2019	NO	70.22908996	67.48677592	18.80178013	21.165355	12.24179061	15.18876285
2019	PL	60.96342994	64.2040004	13.83015232	16.35791975	8.260491204	11.22466882
2019	PT	60.4516979	57.79684101	12.55551674	11.64769527	6.66292521	6.98753767
2019	RO	59.96625229	60.6445879	13.14139073	13.23489301	7.362320258	9.218364916
2019	RS	66.92347884	68.92448489	18.23114733	20.33636383	11.37504362	14.79196565
2019	SI	60.97081043	61.22858297	12.71418872	14.40935171	7.562155258	9.428308869
2019	SK	56.10460818	56.3604766	9.322425122	9.860700371	4.64594189	5.82924171
