# Supplementary material for: The effect of sample attrition in the EU Statistics on Income and Living Conditions on the estimates of Eurostat’s Healthy Life Years
Source: Eur J Public Health. 2023 Apr 24;33(3):378–80. doi: 10.1093/eurpub/ckad069 (PMC10234637; doi:10.1093/eurpub/ckad069)
Supplement: ckad069_Supplementary_Data [file ckad069_supplementary_data.zip › ckad069_Supplementary_Data/ejph-2022-02-sr-0107-File010.csv]

Table A7. HLY for the representative, new rotational sub-sample by country, sex, year, at age 0,50,65
year	country	men.age0	women.age0	men.age50	women.age50	men.age65	women.age65
2007	AT	58.03745003	59.36153596	11.91562714	12.21090918	6.709548774	7.646475638
2008	BE	63.17316425	65.06341692	15.68026147	17.4557397	9.818147256	12.56596294
2008	CH	65.6941326	64.78282367	16.21099305	18.19914496	9.792622591	12.71940667
2008	CY	65.51161963	66.12794136	14.76387771	15.80442218	8.959049791	9.749727459
2008	ES	64.49361778	64.18612943	15.06314918	14.78812005	8.831700223	9.071947023
2008	FR	63.23689364	64.90242803	14.28029916	16.05495551	7.790192674	10.39465453
2008	IT	61.67669308	60.93721702	12.51447494	12.89709856	6.561206476	7.292087374
2008	LT	53.57095971	59.68829128	12.08743337	14.31391961	7.351164302	11.00229338
2008	LV	53.42425702	56.85220299	12.25692072	13.42711411	7.892298437	11.29675977
2008	NL	62.8661002	58.96727188	15.15191041	14.80145292	9.163367445	9.388845058
2008	PL	58.88704806	63.25225966	13.43772939	15.84805145	8.315842236	11.70537249
2008	PT	59.30978759	56.57650261	11.50965766	11.11617954	5.977785351	6.994217839
2008	RO	60.07603514	63.42456671	14.97685394	17.20667399	9.361076149	12.71993388
2008	SI	59.82159975	60.91277553	14.25554163	15.14600908	9.230784757	9.89978183
2008	SK	51.27217939	52.53893692	7.364232888	7.769378962	3.576748502	3.853109377
2008	UK	65.62725678	66.68882016	16.53004886	19.07482818	10.26975611	13.25611192
2008	AT	57.32082659	59.27267964	10.89412906	12.72424938	6.498378947	7.954297852
2008	DK	59.7915267	59.717035	16.74266608	19.11998777	10.69686503	14.57138123
2009	AT	58.60790168	59.88644107	11.44326274	12.61531599	7.026766319	7.619451908
2009	BE	62.83026621	64.00343179	14.8333366	16.86054405	8.800407019	10.89992647
2009	BG	62.0926825	65.33160168	16.39462452	18.57329896	9.722220108	14.42539383
2009	CH	64.96278801	62.40341996	16.38906023	17.48268107	10.04972832	12.06757569
2009	CY	65.22661805	66.92358773	14.7933378	15.6532994	8.99275443	9.669501566
2009	DK	61.44898796	59.14125377	16.92532366	18.38914055	11.50197223	13.77579557
2009	EE	54.59728034	58.41202159	11.92705864	12.00041967	7.521742348	8.047242148
2009	ES	62.69817327	62.42065614	13.78227625	14.14378984	7.878271472	8.440164425
2009	FR	62.99417794	63.46812739	14.72211277	15.86089625	8.574790553	10.12328718
2009	IT	62.14336532	62.32157541	12.89346836	13.78960572	6.851805898	7.641362842
2009	LT	56.54868773	61.79804072	12.84830539	16.26197437	7.475767297	12.86583708
2009	LV	51.3068362	53.9437903	9.456827419	10.78138914	4.980308299	7.859865666
2009	NL	61.32616235	60.43900289	14.36298341	15.84850838	8.793416685	11.48244087
2009	PL	57.60677911	61.86643166	12.83792257	14.56481697	7.80830088	10.49839215
2009	PT	58.72622821	57.13410057	12.05588504	10.2608184	6.515715086	6.378862636
2009	RO	59.31370645	61.41002307	13.66542711	15.04855161	8.169977548	10.91752289
2009	SI	59.33463354	59.60926022	12.69142726	14.03513151	7.352948678	9.279928779
2009	SK	53.81473316	53.5182758	9.948857261	9.083236613	5.49670504	5.397341274
2009	UK	65.00379185	66.1361496	15.52536566	18.3543987	9.738862505	12.81839973
2010	AT	58.79124296	60.7819631	11.87705926	12.90556222	7.620687449	8.378775319
2010	BE	63.53474793	62.84811415	14.53919116	16.4873998	8.709783155	10.93679928
2010	BG	62.89816288	66.97152075	16.63584178	19.68604683	10.50529742	14.87168397
2010	CH	65.72192503	63.42636291	15.50642426	17.84573677	9.304399873	12.07271495
2010	CY	64.90318492	63.89385277	14.3123982	13.36789659	7.743984425	7.631241446
2010	DK	62.81883833	59.74487828	17.9971688	18.69843843	11.82021221	13.97047638
2010	EE	54.83875782	58.27045895	11.6920356	13.25806642	7.577458498	8.742618579
2010	ES	64.09973658	64.05294647	13.74654534	14.56614799	7.758925188	9.116261198
2010	FI	58.88508628	57.64134443	13.50477236	15.17206078	8.545606253	10.11845415
2010	FR	61.78271122	63.73823741	13.73081399	15.81866021	8.041028461	10.08981638
2010	HR	56.58196393	60.20413086	11.92119642	13.23388046	7.275851382	8.742662727
2010	IT	67.24753738	67.68871266	15.45917144	16.75064005	8.854676199	10.16051753
2010	LT	57.66054046	62.30899468	13.92179334	15.85132624	8.417100961	11.01166519
2010	LV	52.65755633	55.45380231	10.9471762	12.17991683	5.975207308	8.864469635
2010	NL	60.86838138	58.64042147	14.36123309	14.39468743	8.921113009	9.572760776
2010	PL	58.23953431	61.80823634	12.09673785	14.78899791	6.858889668	10.08908586
2010	PT	61.11358911	57.81132988	12.72177394	11.29007208	7.116578621	7.1118708
2010	RO	56.03651474	56.25405797	11.33032028	10.99711558	6.30354069	7.128554213
2010	SI	54.34974868	53.28682393	10.54196975	10.98362272	6.161164847	6.973840297
2010	SK	52.20904513	52.56089937	8.207697374	8.719647657	4.421204372	4.991414743
2010	UK	65.42231069	66.62833811	15.79568568	19.30556139	9.500613779	13.46695145
2011	AT	57.71209018	59.07434215	11.17272405	13.10303782	6.503185203	8.60365102
2011	BE	63.58190318	63.99093604	15.25985385	17.05707071	9.244562004	11.7329605
2011	BG	61.39406848	64.41767873	15.20312778	17.89764819	9.402059517	13.65075277
2011	CH	66.1936176	65.56616452	17.18023347	18.69507303	10.73875304	13.03124032
2011	CY	60.40331373	60.03913587	11.59955187	11.78445835	6.25137404	6.496823391
2011	DK	63.57108155	58.11561043	17.78437062	18.67996003	11.76544599	13.34505177
2011	EE	53.04384856	57.68156897	9.902853441	12.83110577	5.663395993	8.567100372
2011	ES	66.05558323	65.28158361	14.7293374	14.59282583	8.835748552	9.091346476
2011	FI	56.43634258	58.33131852	12.12766173	14.80669806	7.149920646	9.625425605
2011	FR	62.46689342	64.01558586	14.59171739	16.29260314	8.182692899	10.32017415
2011	HR	60.9415446	61.5253905	13.88638866	13.68848068	7.969488264	8.912285832
2011	IT	63.81571842	62.47220635	12.9845465	12.95292519	7.119206955	7.47070641
2011	LT	56.60372706	62.19702046	12.9126769	16.24795067	7.685660067	12.53099533
2011	LV	54.13402467	56.80407068	11.51811445	11.79442553	6.369892255	7.435799655
2011	NL	64.11134611	58.76549239	15.07319413	15.33261933	9.145326179	10.15923816
2011	PL	59.07687249	63.12457137	13.54624343	15.72568808	8.359424935	11.14080383
2011	PT	61.01113602	59.73571027	12.21340729	12.73251752	6.550236151	7.239439641
2011	RO	57.70818192	56.92663867	11.14245921	10.50066685	5.977423858	7.042713154
2011	SI	54.38585789	54.59767388	10.2272385	11.92281525	5.863207715	7.652016714
2011	SK	52.52456523	53.27799822	8.42449713	9.487833671	4.148733132	5.406269226
2011	UK	65.42623257	65.30570298	16.16419403	18.7061256	9.513855967	13.12122728
2012	AT	57.75834093	61.46371445	11.6335405	14.73526962	7.171076617	9.566084141
2012	BE	63.88365354	64.80560329	15.13150927	16.73678654	9.219481776	11.46243021
2012	BG	61.39273693	65.07585717	16.07250705	18.51928381	9.963095301	13.81621238
2012	CH	67.9002951	66.60857896	16.83760469	19.79971843	10.54543127	13.78780898
2012	CY	63.59143457	63.6761151	13.43259491	14.34570369	7.514821377	8.239866798
2012	DK	59.97048215	60.919604	15.8997462	19.19420389	11.07523375	14.6785337
2012	EE	52.56435051	55.09424715	10.0871525	9.989141044	5.59223846	6.445855869
2012	EL	63.76313071	63.26106336	12.99943157	13.17217797	7.034628175	7.111642113
2012	ES	64.71992965	65.48236686	14.03597821	14.87727161	7.736012913	8.679479139
2012	FI	56.91407861	55.60553888	12.62245565	14.0897172	7.408067176	9.266267286
2012	FR	63.02137756	64.35615018	14.52495091	16.53990031	8.267538255	11.06066889
2012	HR	61.50367682	63.97636133	13.82997017	14.89407868	7.731286381	10.12455921
2012	IT	62.69769324	61.60367535	13.03828613	13.190425	7.193654095	7.213032209
2012	LT	56.36116666	61.85009974	12.19958724	14.58581667	7.73605038	9.98590742
2012	LV	53.2298689	57.92476438	10.98670281	13.64633468	5.872566218	9.763887002
2012	NL	62.95538411	57.47203532	14.34840455	14.92134902	8.822391151	9.890466664
2012	PL	58.90476128	61.98932234	13.16390333	14.98479292	7.636430653	10.33719897
2012	PT	65.1754243	61.92043038	15.46249911	14.1578717	8.99881475	9.104381933
2012	RO	57.54466395	58.97972547	12.03702888	12.1903788	7.07299755	8.435225016
2012	SI	55.22664403	56.77881953	10.75414309	12.3260735	6.114478174	7.361586704
2012	SK	53.51860352	53.3152211	8.553961156	9.056098414	4.283758852	5.547371784
2013	AT	59.28561152	59.98856074	12.86151001	14.03695438	8.092033502	8.680122681
2013	BE	64.12897194	64.20369733	15.62468262	17.34746249	9.530395061	12.00150335
2013	BG	61.83184894	65.61410778	16.15201826	19.44448138	9.966740448	14.62305965
2013	CH	62.83816355	59.80508249	15.13242912	16.59079275	9.081180989	11.15623605
2013	CY	61.97816176	67.1185068	13.09331194	16.28264802	7.156923862	10.23235666
2013	DK	60.1326122	61.41732224	15.04060882	18.99740465	9.964363609	14.72956442
2013	EE	55.03499505	58.08413084	10.50142579	11.84553163	6.246058819	7.376981766
2013	EL	65.13642901	65.92788018	13.66519321	14.56363993	7.064180159	7.978732047
2013	ES	65.00177386	64.20964679	14.58240753	14.85743073	8.501382485	9.202582639
2013	FI	52.22692752	51.39792793	11.0396701	12.29382308	6.348652242	9.128287215
2013	FR	62.91899594	64.85889165	13.70472759	16.78753081	8.019984663	10.86438009
2013	HR	57.63481949	60.39550792	10.91618569	12.46531124	5.797245813	7.955847538
2013	IT	61.97356133	61.93893279	12.63722916	13.43427383	6.550969759	7.364113535
2013	LT	57.10461237	62.00032695	12.92217672	15.11728859	7.156301211	10.67423551
2013	LU	65.20409416	63.21542763	16.11646069	16.93816755	9.818689244	11.9571671
2013	LV	51.07251675	52.42438359	9.633048529	8.829792135	4.53090417	5.787097966
2013	NL	60.63519128	56.74075106	14.30486442	14.56185254	8.761432059	10.01704549
2013	PL	58.45042529	61.57253699	12.97722031	14.82586863	7.995665942	10.23965516
2013	PT	63.02462984	63.65874539	13.99304927	15.78872684	7.740153877	10.910767
2013	RO	58.67538767	58.81833564	11.35061104	12.68341075	5.907906748	8.66725147
2013	RS	64.81798332	66.66998446	16.87032865	18.80965284	10.46530276	13.82845207
2013	SI	57.60474665	60.24455266	12.2572597	13.67743179	7.282946262	8.39026587
2013	SK	55.50512991	56.73020735	10.37812915	11.33935993	6.202252928	6.998134985
2014	AT	59.14054455	59.84261663	12.60321887	14.39385723	7.489497057	9.18849835
2014	BE	64.77924225	64.8076354	15.44016776	17.81743636	9.671530192	12.13052364
2014	BG	62.64124957	65.91668378	16.71954162	19.21230319	10.28143195	14.18061229
2014	CH	60.47986176	57.79242534	13.76984684	14.88973152	8.101959413	9.188154395
2014	CY	66.67555838	65.23121872	15.67197937	14.70671253	9.269224135	8.538021922
2014	CZ	63.03317381	63.95309401	13.84569514	16.24759049	8.217348112	10.95333175
2014	DK	59.66349847	62.89884033	14.71650644	18.6326622	9.664367109	14.20857221
2014	EE	53.50933783	56.98124637	9.75021842	12.60232481	5.180649854	8.310520305
2014	EL	64.013009	64.66960267	13.01482674	13.39258164	6.658115101	7.423668223
2014	ES	64.54597269	65.82763858	14.22655495	15.59646139	8.432910109	9.711105461
2014	FI	59.34357358	57.60127452	12.77961033	14.25956366	7.736398174	9.232091932
2014	FR	62.74234443	63.17555522	14.33728609	15.67135105	8.235516673	10.29768533
2014	HR	59.20221864	60.18322256	11.57138392	12.12348095	5.942725156	7.529864983
2014	IT	62.77666384	62.61284176	12.19593382	13.26436519	6.177759111	7.353326853
2014	LT	57.82342307	61.94404587	12.91442342	14.24037094	6.951968588	9.429937452
2014	LU	63.464423	63.24300405	14.76016181	15.91739656	8.968951338	10.48608616
2014	LV	50.79234776	54.72545934	8.322821056	10.34256809	4.6952336	6.455773067
2014	NL	62.23923933	57.91395634	14.90442097	14.22868416	9.300001222	9.932132816
2014	PL	59.39162125	61.87114326	12.23888665	14.39586923	7.122900754	9.945167877
2014	PT	58.83018479	55.70116007	12.01549127	10.27774005	6.732164672	6.107005929
2014	RO	58.97093913	59.32695588	11.83618741	12.34937716	7.088847488	8.293986952
2014	RS	64.54318782	67.28860773	17.17303513	19.54540101	10.69911914	14.74415565
2014	SI	57.39022147	59.68859313	11.19280855	14.45966227	6.252401165	9.395235079
2014	SK	55.54737728	55.29483884	9.02129142	9.931183411	4.082402043	5.537685975
2015	AT	58.5167689	60.85118008	11.69643288	13.89475514	6.703640715	9.14220698
2015	BE	64.35133636	63.86085644	15.27848163	16.60130786	10.44097869	11.36135583
2015	BG	61.78534413	64.35643951	16.52365356	18.06823559	10.33243468	13.17888364
2015	CH	60.61910441	59.26841528	13.99275701	15.26682729	8.600114998	10.14368076
2015	CY	63.53811065	64.5975443	12.90462843	14.83588394	7.453977688	8.329321703
2015	CZ	61.89956764	63.66495334	13.83309602	15.33119814	7.690766342	9.865058007
2015	DK	60.25893246	53.73111541	14.52247083	16.27889173	9.067083258	12.94107876
2015	EE	53.60428605	55.78832072	10.1641354	11.12576578	5.54182484	6.285684142
2015	EL	64.03747209	64.76175808	13.32074237	14.59408696	6.811886021	8.562180486
2015	ES	64.06085931	64.47571963	14.08790202	15.12930346	8.10572985	9.431818431
2015	FI	59.02258471	54.91450663	13.29915327	14.6682271	8.549014088	10.23180274
2015	FR	63.08606742	64.18753429	14.23161875	16.067931	8.713004044	10.92966394
2015	HR	55.83566624	56.65015558	9.867712451	9.802508443	5.418949625	5.629111329
2015	IT	62.35447527	62.06685149	12.28632864	12.97074923	6.716006811	7.50446331
2015	LT	53.14354385	58.85986005	10.91830794	13.17310261	6.34007177	9.315864061
2015	LU	62.89101053	59.44865597	15.0720421	13.46219641	8.941393063	8.647522749
2015	LV	50.92112364	53.03881005	9.01195853	9.113136965	4.871174029	5.622133743
2015	NL	61.76117559	57.34717032	14.61508697	13.62793558	9.427789708	9.378833318
2015	NO	70.52748627	68.63340944	19.19333074	21.59551442	12.56506392	15.43860504
2015	PL	60.38672574	63.04192123	14.18259962	15.98731034	8.644245646	11.46698958
2015	PT	57.52461716	55.94026545	10.98779597	10.07499603	5.470604016	5.879218598
2015	RO	59.06869494	58.30141984	12.436096	11.84161886	7.206887747	8.043652151
2015	RS	64.03769	65.44751471	16.47430057	18.42653752	10.6697128	12.93314287
2015	SI	59.64942826	58.90498225	12.13617147	13.05826356	7.216986054	8.322682989
2015	SK	55.02091305	54.8650284	9.192294433	9.605059937	4.66680153	6.329748471
2016	AT	57.55114648	58.07796378	11.50247151	12.53734719	7.201581883	7.705328945
2016	BE	63.61981127	62.81995816	14.5664606	16.52001813	9.157661416	11.63226968
2016	BG	61.80311637	64.0122381	16.19650148	19.11718586	9.965497671	14.70895822
2016	CH	60.74184237	56.12875043	13.90646522	14.52920906	8.356591839	9.110432844
2016	CY	67.31865379	70.04118718	15.27577429	17.91150139	9.500502088	11.40941129
2016	CZ	62.08560502	63.77183523	13.9946822	15.55563428	8.273360487	10.56087495
2016	DK	57.21560147	58.41096531	15.03258102	16.38364266	9.789088538	11.85227569
2016	EE	54.03224763	58.18681802	10.46760839	13.23846605	5.848714695	8.762634654
2016	EL	63.44749026	64.00061868	13.45550607	14.26252224	7.131580539	8.420180267
2016	ES	66.30008969	65.49725176	14.98865879	15.48608779	9.183699783	10.00135096
2016	FI	58.6353016	58.0594847	13.45299892	15.23558363	8.007405578	10.14320262
2016	FR	62.77844119	64.11476607	14.11530208	15.37876299	8.082388386	10.19395614
2016	HR	56.99489411	58.65841438	10.25481579	11.1244236	5.496898743	6.453567555
2016	IT	66.87649547	66.69503555	14.84444471	16.02742861	8.391491164	9.398022439
2016	LT	57.01719897	60.18465959	12.17176246	13.69623287	7.106093017	8.890277124
2016	LU	63.14891198	61.17144133	14.5495333	15.01821522	8.668754617	9.506441969
2016	LV	51.84007986	53.68939667	8.7518978	10.09421739	4.016141561	6.186996334
2016	NL	61.42056925	56.333805	13.94584126	14.39308969	8.715998775	9.568721046
2016	NO	71.98522524	67.09773244	19.70747468	20.96840984	13.37478873	15.94554969
2016	PL	61.15737189	64.78471055	14.01208219	16.62868847	8.610508013	11.4594509
2016	PT	59.2684951	56.84670368	12.03293277	12.00689371	6.381088342	7.383767722
2016	RO	59.10328045	59.10365836	12.26918623	12.71904372	7.025152191	9.254863822
2016	RS	64.962315	67.14883853	17.02492466	19.57684034	10.58962664	13.92594192
2016	SI	59.09322982	60.62560064	12.50706666	13.8656106	7.475415846	9.309346486
2016	SK	55.08943292	56.93592026	8.749022347	9.581919444	4.805220616	5.574364373
2017	AT	57.09634688	57.15372308	11.34192361	12.94186525	6.525956008	7.631893006
2017	BE	62.85945584	63.54864492	15.19236843	16.51886377	9.481705518	11.26304758
2017	BG	62.93306777	64.99994312	16.82992234	18.27161002	10.10156099	12.83565058
2017	CH	61.78521432	60.6173187	14.65101531	16.05505299	8.668031027	10.3864751
2017	CY	65.25009513	65.56381007	14.35031152	15.56119534	8.010784541	9.056588341
2017	CZ	60.43850594	61.68741348	12.280165	14.90495618	7.030423819	10.00451731
2017	DK	56.55256378	57.29033349	12.8165344	16.14300756	8.356303545	12.10409998
2017	EE	54.66057763	58.07839601	10.93638177	11.37216067	5.847069671	7.351149001
2017	EL	64.13851653	65.58948591	13.26746273	15.00410143	7.054083715	8.790316066
2017	ES	68.3357504	69.83130242	16.34038128	18.2674066	9.801783512	11.90097478
2017	FI	57.84191135	55.5961152	13.20510949	15.06396119	8.265670324	9.866502167
2017	FR	62.77317326	64.5629575	14.07982811	16.67098375	8.088532222	10.80060654
2017	HR	57.31060388	56.69809228	10.2579637	10.34439735	5.095404413	6.138445383
2017	IT	66.34276047	66.02567676	14.55422101	15.2195965	7.764842548	9.172866761
2017	LT	57.76414333	59.96086473	13.0514101	13.67281983	7.196513866	8.313552045
2017	LU	63.19616322	61.02861998	13.91813225	15.74994389	8.421399887	9.666601122
2017	LV	51.26447447	52.77919529	8.797345713	10.09729758	4.965374317	6.854758501
2017	NL	60.68531103	57.08466999	13.54200225	14.70868361	8.338522589	9.889217002
2017	NO	70.74644256	69.14624643	19.22658496	22.11382273	12.61914483	16.13395534
2017	PL	59.7273782	63.34851051	13.62520517	15.85846047	8.202833923	11.01852059
2017	PT	59.46203413	56.37710335	11.99088408	11.33146461	6.593196139	6.905915529
2017	RO	58.96176949	58.58746105	11.88096521	11.42988702	6.080614734	7.495005412
2017	RS	64.37787504	65.73095235	16.4636067	18.41369879	10.50522281	13.25383876
2017	SI	57.99708292	57.06075273	11.42317965	12.34570881	6.343165978	8.224531344
2017	SK	54.13383275	54.62495314	8.442498145	9.359160809	3.759098161	5.267690772
2017	UK	60.66442249	61.35045733	14.41545256	15.91259527	9.036357785	10.41918288
2018	AT	58.45949327	58.91782442	12.01707319	13.34760851	7.501612345	8.743067336
2018	BE	64.1924204	64.96210863	15.82243629	18.64830405	10.08873303	12.88375744
2018	BG	62.06269703	66.31728607	15.93206765	19.00162718	9.6458228	13.96540463
2018	CH	63.80457484	61.0786874	14.96806359	15.90688069	9.288636246	10.47229883
2018	CY	63.09571353	60.7514895	13.3581116	12.76332329	7.336505156	6.911628806
2018	CZ	61.24179227	63.14508532	13.35615051	15.17622113	8.17433589	10.28018957
2018	DK	59.61601228	57.06092024	14.60283109	16.54073991	9.468449951	12.56513343
2018	EE	53.38214051	56.18023366	9.183324678	11.32819732	5.038838872	7.423602589
2018	EL	67.76077816	70.03160085	15.60698624	17.6958245	8.450877962	10.90560648
2018	ES	67.77982752	67.97882717	15.70498213	17.29736575	9.347262899	11.02655716
2018	FI	58.42456878	55.7903779	13.03243752	15.06142781	8.229497661	10.13530912
2018	FR	64.36232645	64.38637515	15.19084921	17.18821048	9.032436731	11.90895016
2018	HR	57.10097565	59.42155231	10.44554293	11.50805413	5.636630676	6.452419594
2018	IT	65.83939709	65.90731399	13.88117292	14.7176443	7.427712456	8.098690523
2018	LT	56.17917769	59.70160301	11.87469709	14.47410683	6.347362614	9.761111797
2018	LU	62.80074737	60.64520606	14.28264463	14.4541121	8.475473566	9.711733287
2018	LV	49.96492187	53.64536748	9.484475102	10.52182443	5.185489653	7.218209714
2018	NL	59.55495757	56.15489671	13.10613323	13.60821526	8.010092285	8.844516606
2018	NO	70.79120365	66.72180508	19.16260338	20.78521816	12.81276229	14.6262602
2018	PL	60.94843692	64.40165474	14.21761831	16.34169775	8.906166865	11.47654144
2018	PT	60.09664228	56.84173087	13.17936288	10.86061152	7.203201953	6.628244424
2018	RO	59.78974735	60.87912261	12.34475921	14.04922027	6.976988343	10.02025878
2018	RS	67.35204844	70.13215799	19.09056588	21.30208821	12.2516654	15.53877711
2018	SI	58.48971746	56.71218792	11.68847897	12.22277794	6.927737465	7.44062078
2018	SK	56.65783693	58.80587692	10.86131197	12.27444024	5.724481466	7.501639362
2018	UK	62.66253466	61.00414134	14.25471947	18.39650831	8.960633342	11.96690677
2019	AT	57.28663241	58.65113059	11.55570383	13.15401165	6.587414292	7.971763715
2019	BE	60.60929065	63.73521691	13.48135756	16.52508538	8.323123184	11.58052997
2019	BG	64.12570763	68.35289529	17.01786687	19.95227014	10.33079519	14.84883892
2019	CH	62.47703902	60.73275517	14.78690518	15.97142332	9.213895198	10.27603921
2019	CY	62.52823058	63.26896414	13.35835981	13.27042169	7.208535117	7.413695766
2019	CZ	60.53337114	62.59202537	13.22330585	14.80017517	7.999910682	9.546631438
2019	DK	58.01406088	57.48725197	13.6858738	16.45455182	9.222817265	12.78388502
2019	EE	54.40717743	59.1423427	10.71720776	13.26418084	6.212393332	9.253774764
2019	EL	69.35635091	70.93249771	17.08346486	19.25627637	10.19061364	12.32029667
2019	ES	69.02504941	69.90347405	16.44792028	18.00518949	9.913261462	11.60885174
2019	FI	57.46746078	55.66313734	14.38748237	15.17404243	8.76941029	10.50540605
2019	FR	63.39925007	63.6383383	14.68783666	16.21303724	8.662906166	10.69486781
2019	HR	56.24828018	59.21181179	8.985300841	10.68887671	4.462345532	6.294523083
2019	IT	65.47301007	66.7218614	14.78850542	15.56617769	8.13144405	8.773357999
2019	LT	56.27510491	59.44629501	12.06747125	13.73624599	6.933525913	9.129819653
2019	LU	62.54806168	62.05603576	14.40198319	16.30175708	8.84711737	10.69615339
2019	LV	53.99291639	56.50521715	9.667742928	11.07057653	5.101118898	7.035482062
2019	NL	61.92059452	58.50321363	13.98179208	14.01929073	8.433037257	9.426717448
2019	NO	70.6451791	67.44169228	19.36200265	19.36576487	12.20945331	13.43426527
2019	PL	60.74924019	64.11302383	13.95900534	16.40712503	8.30777187	11.2552773
2019	PT	60.08666431	57.54169088	12.71253905	11.60958866	6.813400421	6.724320878
2019	RO	60.22865315	61.20377431	13.59748147	14.49812991	7.489607459	10.59424567
2019	RS	67.4730917	68.98458531	18.27374445	20.0849726	11.38695533	14.87235095
2019	SI	60.85071334	62.69728559	12.50412617	14.881761	7.166676718	10.04185206
2019	SK	56.74490955	56.34983946	9.927067026	10.44666351	5.225259125	6.682357237
