# Supplementary material for: The effect of sample attrition in the EU Statistics on Income and Living Conditions on the estimates of Eurostat’s Healthy Life Years
Source: Eur J Public Health. 2023 Apr 24;33(3):378–80. doi: 10.1093/eurpub/ckad069 (PMC10234637; doi:10.1093/eurpub/ckad069)
Supplement: ckad069_Supplementary_Data [file ckad069_supplementary_data.zip › ckad069_Supplementary_Data/ejph-2022-02-sr-0107-File011.csv]

Table A8. Confidence intervals for the gap between the two HLYs
year "country" "men.age0" "women.age0" "men.age50" "women.age50" "men.age65" "women.age65"
1 2007 "AT" 0.712908089761075 0.719612227707679 0.546788031801253 0.590088280811356 0.450895246709275 0.539763492133739
2 2008 "BE" 0.693102108278081 0.794114101667819 0.543165079792966 0.663790800502959 0.472812605329869 0.659541158594216
3 2008 "CH" 0.744702066524701 0.879140255659798 0.552806475666082 0.693584828552164 0.485795149074766 0.660882969859234
4 2008 "CY" 0.809644843162565 0.858400832340634 0.67680919882973 0.782698821732152 0.570392134040991 0.741010841018975
5 2008 "ES" 0.427396937534874 0.457877040673204 0.338192225995585 0.383557111399402 0.27889563725765 0.347180766090315
6 2008 "FR" 0.513214367545232 0.58060980890226 0.416776017656765 0.484966872390167 0.356750811151602 0.465553351302925
7 2008 "IT" 0.342186528504633 0.379635792026933 0.261443100096562 0.291456118749698 0.211391736832664 0.245669236738786
8 2008 "LT" 0.738741261656708 0.730634231024214 0.58718686128101 0.690907140160109 0.503617092933128 0.794353695477322
9 2008 "LV" 0.814735606808847 0.771830424734994 0.646996462675856 0.618412288673329 0.555355739453445 0.638150463988688
10 2008 "NL" 0.99267697297259 1.05462744183792 0.617609472304155 0.668948543908432 0.556583751953281 0.634915787172141
11 2008 "PL" 0.428898963595404 0.424696359180652 0.368474306451654 0.400679616996162 0.333469394740752 0.437204042794731
12 2008 "PT" 0.758695525337107 0.821768505156862 0.581752773805761 0.636084613276431 0.476508190041962 0.57117706610435
13 2008 "RO" 0.536533021675881 0.557525375156025 0.473557894023958 0.54377712071954 0.42244538016787 0.580257296416299
14 2008 "SI" 0.9658503719779 1.0203358774392 0.673878242975314 0.708027542433407 0.590293814798386 0.679547240688319
15 2008 "SK" 0.696950129246821 0.660388846277821 0.55344864787322 0.530167422600598 0.462350530306686 0.50310461082321
16 2008 "UK" 0.558245686461922 0.635934816722093 0.425277653116616 0.510520027395624 0.365191912174137 0.485456285953661
17 2008 "AT" 0.792790212319787 0.824835021985896 0.604018241253897 0.643842959948568 0.495456951591088 0.581586978898244
18 2008 "DK" 1.26193291817215 1.43115490916434 0.749334589055104 1.02853709885662 0.659091015571702 1.02596941525765
19 2009 "AT" 0.786739864770736 0.818732260583228 0.595177110448059 0.646905248256155 0.492414541088589 0.596409372193777
20 2009 "BE" 0.698868374557274 0.80814152656253 0.553732121201721 0.669542494649757 0.483076105367443 0.659399769796462
21 2009 "BG" 0.572967540953602 0.588569127830269 0.476087819842118 0.542693538765989 0.447474106747998 0.602301294296445
22 2009 "CH" 0.724106675772213 0.869178804467888 0.522062613371814 0.646269852438629 0.448110687236515 0.609293790044844
23 2009 "CY" 0.818060862048454 0.853218209169207 0.66866871516587 0.788028437985245 0.556471913435742 0.737055213570481
24 2009 "DK" 1.17900647515253 1.37231566247314 0.759122317275373 0.950738675054711 0.660439987010777 0.937026318520803
25 2009 "EE" 0.764120790279327 0.705312808418949 0.638848227253376 0.628421190708809 0.545077928193557 0.620172851409753
26 2009 "ES" 0.436805719580982 0.485754562216304 0.337156024111528 0.376786123351838 0.277009622706485 0.337329575023637
27 2009 "FR" 0.518298251928104 0.582998394590112 0.405197291256266 0.472155634494092 0.344401554659313 0.448417404261571
28 2009 "IT" 0.36846300975726 0.372337774707563 0.265051999333984 0.292876359446305 0.216277272802942 0.249451201150435
29 2009 "LT" 0.672348973136976 0.702948488157921 0.550951781210873 0.626670425281024 0.485009742495919 0.698839166345303
30 2009 "LV" 0.760997547389004 0.721208014450599 0.595817492903802 0.584377272320403 0.501633930636519 0.600040782369515
31 2009 "NL" 1.08981400417785 1.14259319083603 0.62048734716668 0.683868653534605 0.548124473822587 0.638915751918407
32 2009 "PL" 0.461608953638904 0.444620420613473 0.382445134722288 0.410165909553054 0.349882336447579 0.445290981667999
33 2009 "PT" 0.777712301589667 0.79764046200276 0.53995098198517 0.599064826228955 0.433382891949841 0.529828779663884
34 2009 "RO" 0.524453382480674 0.538368711214351 0.464838222004251 0.527455283460202 0.409202087233642 0.554211269949175
35 2009 "SI" 0.887169176774577 1.02058508186553 0.653327885604996 0.697272177159956 0.572826472833616 0.659052134522104
36 2009 "SK" 0.72145074343041 0.687063527550145 0.581290564371195 0.542240810543732 0.501556671962754 0.51724963842805
37 2009 "UK" 0.57495927659212 0.628813043058992 0.435576362507358 0.516935658032271 0.363513863594685 0.478821396669789
38 2010 "AT" 0.75800349579319 0.758883194867297 0.578445204885854 0.623708220854316 0.47969244684868 0.568150024576844
39 2010 "BE" 0.695383561198717 0.852901191551079 0.540483995354777 0.667589703467537 0.470164733240861 0.648357673114942
40 2010 "BG" 0.506560095825402 0.532129603930494 0.440234683503892 0.491919587592561 0.410413361580431 0.54545889898502
41 2010 "CH" 0.687177268686074 0.847682475536549 0.510636549348648 0.609775102731522 0.444764793718432 0.571996721907804
42 2010 "CY" 0.7494516397963 0.8070715928904 0.608726368481536 0.720613697543142 0.519517748286613 0.653457513314891
43 2010 "DK" 1.21123192185185 1.37529502983675 0.706127600463849 0.914906157611795 0.625768492762749 0.892467127469374
44 2010 "EE" 0.799244885139635 0.746869538088353 0.640103170849656 0.620498640224851 0.548066376664024 0.59816065156704
45 2010 "ES" 0.417192299990472 0.470277157674073 0.32934269369466 0.3727040112056 0.273825254964326 0.337041461200462
46 2010 "FI" 0.892818199930435 0.993747059154029 0.580217647367763 0.678681038068209 0.523989693566366 0.668938102066787
47 2010 "FR" 0.533437184785138 0.577783176683318 0.398204083874313 0.460580470004516 0.336572321166017 0.439272890835347
48 2010 "HR" 1.3273780881749 1.06247414440978 0.779046998426556 0.762111414992884 0.650250757869234 0.731035632226691
49 2010 "IT" 0.319797565235981 0.358806973578139 0.265396137124108 0.302044923146266 0.225011850346359 0.272645899230353
50 2010 "LT" 0.65092674349021 0.636591932274811 0.537838561202096 0.594725067148133 0.482716610862101 0.672500361218427
51 2010 "LV" 0.746397822753748 0.703064307762842 0.567207497746145 0.551775547545853 0.483521654189727 0.561605856268771
52 2010 "NL" 1.02459701614241 1.16249511872331 0.603336695932815 0.653921464218916 0.535735377410635 0.60858433965128
53 2010 "PL" 0.458340017635076 0.450639198350947 0.378461427969703 0.403983055128632 0.345391831755667 0.434008530262609
54 2010 "PT" 0.746819700858444 0.801815595428728 0.523809931011026 0.568099360382776 0.410006057616098 0.489605343272099
55 2010 "RO" 0.586001392280511 0.597710338155993 0.46109808853623 0.5025203607001 0.396848672794372 0.49993313285905
56 2010 "SI" 1.08845051100771 1.0829662324505 0.640873376604733 0.655917296106277 0.536798053265095 0.601505403668154
57 2010 "SK" 0.691523007863508 0.698349840891576 0.556305943183917 0.525578532733542 0.468978702126285 0.495159350996753
58 2010 "UK" 0.61256295617342 0.700741356017664 0.441519750974033 0.517105518860673 0.365932065423657 0.478402102747282
59 2011 "AT" 0.7774504198648 0.822753840844347 0.566180425763559 0.619987248303655 0.462145094052583 0.570401739773817
60 2011 "BE" 0.717904651564946 0.841151237669826 0.546860741031952 0.667172238874605 0.473974906778976 0.643636173191975
61 2011 "BG" 0.5455310584193 0.579875196054155 0.434047964968517 0.478122421778859 0.392504661973962 0.524830113507962
62 2011 "CH" 0.705146874838605 0.820499431159047 0.50212451886036 0.603505708235829 0.428833800941747 0.555137500065635
63 2011 "CY" 0.778059865806122 0.763461953455238 0.612954661633417 0.673328150398373 0.502724836992785 0.582326579422471
64 2011 "DK" 1.16778197641332 1.50326778753959 0.733911648032115 0.923613437619324 0.645201150822136 0.893266081931294
65 2011 "EE" 0.79340870991848 0.745962134580005 0.629277901447224 0.618579861400251 0.530072312762469 0.591268758994735
66 2011 "ES" 0.410755989368715 0.444338193543209 0.329500661265374 0.367569403085743 0.273847001894114 0.33479065411031
67 2011 "FI" 0.95734349801857 1.03989620374958 0.608294231765212 0.71979769924962 0.535962020172843 0.688652207469669
68 2011 "FR" 0.526994675825269 0.58339809643217 0.390676854739559 0.451498521654571 0.333772793891054 0.427191889511085
69 2011 "HR" 0.798803972568274 1.11128272080657 0.579042583417176 0.577086781969394 0.480234948479265 0.555363939079329
70 2011 "IT" 0.395056459338259 0.424103879008078 0.313404175398993 0.342723642500905 0.252209312746465 0.290643797817106
71 2011 "LT" 0.683570839286132 0.655983861260018 0.544147785714717 0.612849583152834 0.489785978032952 0.689458529294939
72 2011 "LV" 0.724186143615785 0.654405290530396 0.548892416501707 0.52082452206079 0.468803443772918 0.513112296978469
73 2011 "NL" 0.883156336335556 1.05612032569775 0.579710753498048 0.629720647205557 0.509885952590952 0.577772551333382
74 2011 "PL" 0.462839546095689 0.452536228665573 0.376304103581002 0.400195140897311 0.341681423723038 0.427516121057778
75 2011 "PT" 0.707101200279085 0.753309142452556 0.505920492761229 0.557911662245876 0.410863295679615 0.488062882952231
76 2011 "RO" 0.568848191904179 0.577041074692067 0.436981263672051 0.477749680363476 0.36434525816387 0.454563149592475
77 2011 "SI" 1.01951255732695 1.16746892971428 0.632273841934867 0.653195787959079 0.523533487516763 0.594471346439294
78 2011 "SK" 0.727154946520358 0.701485946351891 0.553657937937326 0.523731740469184 0.4635927237396 0.48417178985145
79 2011 "UK" 0.610242906397693 0.709125295968651 0.438206976251493 0.523825884989901 0.360423639026384 0.476177359587864
80 2012 "AT" 0.755611300708081 0.818370790637561 0.563704816452786 0.631996552557102 0.46265095858816 0.594671524918714
81 2012 "BE" 0.716489525811442 0.816545658920449 0.541960607399279 0.653043083577168 0.466398166039332 0.633963414211626
82 2012 "BG" 0.608757702641437 0.63568260740046 0.457487969750845 0.524749025393527 0.413650147615597 0.573084043928995
83 2012 "CH" 0.652519503015452 0.801459267250056 0.467983162053208 0.577176328823153 0.399420653239125 0.531286532958591
84 2012 "CY" 0.7133022175182 0.736696441291056 0.571398896465922 0.654144726876056 0.479207645443684 0.591639371345153
85 2012 "DK" 1.33403994325583 1.43785683149048 0.778985485531198 0.953721936564539 0.666545886000807 0.911428203181129
86 2012 "EE" 0.81506462157168 0.732996207092234 0.591589638378681 0.587776863754832 0.496181446749465 0.557640744789795
87 2012 "EL" 0.548366129918919 0.61606612939056 0.478753029174809 0.529154195689434 0.376022322702647 0.460467593997126
88 2012 "ES" 0.414133331718443 0.45031392373049 0.332945939591512 0.367501382424987 0.273823493254298 0.332233129786311
89 2012 "FI" 0.956579629367872 1.09413161122273 0.597413076619787 0.699836481275473 0.52405345814924 0.662411983677628
90 2012 "FR" 0.510946578260324 0.571577983415269 0.376130268525906 0.437601636782207 0.319872707937702 0.414605169084353
91 2012 "HR" 0.587112935339065 0.606722417478188 0.488133841405002 0.510238436062014 0.426642538380104 0.49688610511741
92 2012 "IT" 0.414289981610771 0.442198084185563 0.29579138692162 0.315976471635023 0.234951033305683 0.266272173036346
93 2012 "LT" 0.678429152618904 0.649064127953789 0.52121943104565 0.567238094799993 0.453728570192121 0.618102424928658
94 2012 "LV" 0.769081786077446 0.681026586578615 0.551649278123078 0.530067631328478 0.475771055627818 0.535921757446798
95 2012 "NL" 0.822726663931305 1.09888202578625 0.582718345606372 0.648423030481289 0.508098915822249 0.598958596756904
96 2012 "PL" 0.469870915899537 0.439451483467634 0.371283795200159 0.386517891114394 0.341022103094548 0.410707997609755
97 2012 "PT" 0.612936952423069 0.729423206600764 0.477513866502143 0.562154806380136 0.398094482556836 0.515184576490069
98 2012 "RO" 0.594767263822381 0.59630813627361 0.433214790435125 0.484805798060765 0.363238004139762 0.472396893421483
99 2012 "SI" 1.01116447369114 1.08322321930255 0.631000488079952 0.650539430551249 0.530765749056822 0.595042383602595
100 2012 "SK" 0.689813567379823 0.667130080155131 0.533803549650579 0.504613791677077 0.442997644947993 0.458850107254673
101 2013 "AT" 0.816591973557902 0.876752205195681 0.571485143899369 0.636057465019235 0.471414180727514 0.584748412022475
102 2013 "BE" 0.691600353880221 0.838348490562584 0.527430926959275 0.63267917003671 0.453373886767589 0.601336930779112
103 2013 "BG" 0.690553081378876 0.702080326134582 0.491627546484114 0.553499094774068 0.443657797810429 0.595350674428615
104 2013 "CH" 0.822156353188332 0.950225729605042 0.516707381535797 0.594656476506831 0.425764611380805 0.530780006792971
105 2013 "CY" 0.729461879088705 0.748069812139882 0.562421389354425 0.648077481440516 0.467182732332246 0.585816538334301
106 2013 "DK" 1.29063849180276 1.46970492380728 0.729614559874262 0.901883477553363 0.617092265612988 0.85608074123431
107 2013 "EE" 0.772394111667753 0.720108192817224 0.567820685966619 0.563005718932363 0.47851936218128 0.528174276870545
108 2013 "EL" 0.483759642054606 0.505945744486387 0.411461821658048 0.450990889364039 0.325705530843908 0.394654239772854
109 2013 "ES" 0.449383227966648 0.485113072657311 0.346048095219606 0.38487968392741 0.290153940660459 0.341687099445278
110 2013 "FI" 0.945565549671715 1.07662697290334 0.556623590759824 0.639355499817452 0.475767565941099 0.5954985554463
111 2013 "FR" 0.533084188794795 0.58185537138538 0.388750672212037 0.451656021695584 0.322533040234285 0.426513242914719
112 2013 "HR" 0.696147070734033 0.667882567867398 0.499798461695897 0.516808122265315 0.411561887194054 0.476107513057994
113 2013 "IT" 0.396247950056753 0.4521450675417 0.280583140683838 0.305034044053682 0.223077479239795 0.256766764892176
114 2013 "LT" 0.719394370182852 0.676327081322688 0.522832616752263 0.573238441497641 0.45201748062249 0.61224465526404
115 2013 "LU" 0.894030987338969 1.10748334546306 0.741654593990039 0.941799279326217 0.67063304187658 0.948548041215396
116 2013 "LV" 0.824995831447789 0.705162902207163 0.544537232807887 0.510234948807149 0.436797225405419 0.4713826972539
117 2013 "NL" 1.04645706165453 1.08389676474596 0.568398406625281 0.643084601877476 0.496342080892102 0.592642713005492
118 2013 "PL" 0.470454645856079 0.450676924432746 0.371146362739123 0.383687378557964 0.336542540686873 0.401210546537032
119 2013 "PT" 0.625261097592627 0.754693239701195 0.491488170082259 0.564561644028454 0.417884705866953 0.526521199563431
120 2013 "RO" 0.567662041882652 0.608761402070093 0.421839893034165 0.490208673511894 0.353863010610761 0.481147313680922
121 2013 "RS" 0.595009708947139 0.634168710796618 0.480238327783356 0.561783786177741 0.447765939294563 0.613170435081804
122 2013 "SI" 0.937506608873767 1.02211806478093 0.627954391062295 0.660396422949538 0.515941580572238 0.608195473077316
123 2013 "SK" 0.713513062543678 0.673240403355079 0.571645493110853 0.523460577937455 0.48719606924984 0.487639715807319
124 2014 "AT" 0.868821675641156 0.877617514796532 0.577021636671082 0.620148696856854 0.470704474090983 0.556029812621152
125 2014 "BE" 0.694560584144244 0.824734158903512 0.532625851257663 0.646515754256816 0.458690125969291 0.609442009924749
126 2014 "BG" 0.735074017430177 0.731099216867166 0.508538738605539 0.564137926932145 0.462623841649084 0.604908126867184
127 2014 "CH" 0.909731631448317 1.00779102110015 0.541860846946062 0.620261555242067 0.446530690103802 0.547115671251404
128 2014 "CY" 0.731905374911862 0.742588041009541 0.580624420767672 0.659141988600134 0.480606359329289 0.602594442986037
129 2014 "CZ" 0.73627792190825 0.703448480673686 0.50551221732745 0.527406207167088 0.417062650450844 0.49892627314219
130 2014 "DK" 1.23532760438702 1.33921999110353 0.717073247218737 0.87493056310662 0.602957246123453 0.832918144523089
131 2014 "EE" 0.764258713980158 0.751199603877154 0.536722425331455 0.568949323917943 0.429000882151386 0.537926185897593
132 2014 "EL" 0.48891351786217 0.474189016287631 0.375399708018841 0.423118690175065 0.30224968677814 0.37094357005727
133 2014 "ES" 0.447207324038511 0.474623095338785 0.345151081725162 0.383871913233868 0.285666791552593 0.342896930771583
134 2014 "FI" 0.857721548862495 1.02004260058741 0.554097685890046 0.651240160718514 0.479845739658684 0.610142472946232
135 2014 "FR" 0.531391995281069 0.573215135093962 0.379571271956894 0.43596361021325 0.31426071989434 0.405768721339297
136 2014 "HR" 0.664437165897579 0.679851155560926 0.493833143180952 0.502157349907073 0.411191041636685 0.452055941050196
137 2014 "IT" 0.378242459225934 0.396328693894966 0.272011974463793 0.292371450604805 0.214839994193852 0.246197971308127
138 2014 "LT" 0.67856746398811 0.640878845605359 0.520564279754952 0.559496511711698 0.445824710624611 0.580168280817253
139 2014 "LU" 0.893892104926631 1.09566101884592 0.7124281596036 0.909925858638235 0.630418069991951 0.898077359258527
140 2014 "LV" 0.79014332141888 0.697762084739333 0.549859292200314 0.524084429845657 0.435427564699972 0.482998262627677
141 2014 "NL" 0.971197976512278 1.21857681745528 0.561858470817756 0.636685848468673 0.492640873678008 0.586519909875949
142 2014 "PL" 0.46639127085117 0.454657299010889 0.364933879000161 0.380090511149394 0.328663878223739 0.389687171831098
143 2014 "PT" 0.710496094017963 0.742664323749455 0.503466849642212 0.514200716175282 0.416078353263846 0.450136228804885
144 2014 "RO" 0.555791350017198 0.587350752206548 0.427943583970945 0.494753161368344 0.359105995690704 0.487014442830142
145 2014 "RS" 0.527850640886586 0.54962781640976 0.431512491882126 0.500097588866589 0.407167354394426 0.542264290527889
146 2014 "SI" 0.976368317466176 1.0733288446772 0.603646793269562 0.66240429007244 0.49256849591266 0.603878830396141
147 2014 "SK" 0.683174137957183 0.710905729830347 0.572176791645676 0.501375263009353 0.49816266836306 0.452211649612932
148 2015 "AT" 0.806666534956709 0.841385727706827 0.557588862277606 0.610654014111375 0.447331518566988 0.544883522666777
149 2015 "BE" 0.724749206187003 0.813371809172986 0.547795725467826 0.651431305178084 0.466888298156246 0.616625586584912
150 2015 "BG" 0.769449120606828 0.81870447036945 0.512203200847378 0.565996354541409 0.460734412106361 0.593737156399634
151 2015 "CH" 0.857220173359384 0.959011868604968 0.515663828358591 0.613282164027559 0.426030230188838 0.550782041399412
152 2015 "CY" 0.726448550201058 0.744871393472787 0.571002196601065 0.625045787336664 0.45595633956209 0.549116648998783
153 2015 "CZ" 0.84123193352922 0.902341187717029 0.515307255137566 0.524034954336254 0.420701327046492 0.48465127125146
154 2015 "DK" 1.2358492567493 1.51428652743246 0.70642309515262 0.850122656016584 0.593863872132568 0.800889351349477
155 2015 "EE" 0.786350240808392 0.765349641319855 0.549808100187862 0.550148945497903 0.450992956427367 0.493708907992301
156 2015 "EL" 0.383338176575167 0.442424580510523 0.292514282593522 0.337819152644833 0.235811927339967 0.304018122999451
157 2015 "ES" 0.470333286379493 0.484161220306403 0.334774532680739 0.369101148513941 0.275230248254413 0.329895986012008
158 2015 "FI" 0.968807929101535 1.18088803073906 0.571898733237174 0.664142138343302 0.496997072726346 0.615969848549212
159 2015 "FR" 0.532547741091399 0.558997026487451 0.379769535255477 0.438395474072836 0.313188362599676 0.405579050577222
160 2015 "HR" 0.646322549118007 0.617300166886507 0.446630786071244 0.45414923411496 0.356694272619547 0.397828793941818
161 2015 "IT" 0.471136474402983 0.516467742177942 0.325166611675866 0.35350574728665 0.25404481983774 0.298227381430653
162 2015 "LT" 0.860013528296576 0.788230359017359 0.551711253650382 0.572037388264748 0.451646501975329 0.568981534501117
163 2015 "LU" 1.02551486660611 1.15779786646425 0.800677086532007 0.927030655307173 0.706699276464924 0.878545303683429
164 2015 "LV" 0.7910967946763 0.76350097921899 0.550986171947201 0.512664658905183 0.436897870313974 0.45876611410919
165 2015 "NL" 1.10049713070642 1.12940156232245 0.581165271594104 0.641818065548582 0.513200199008197 0.595721209459728
166 2015 "NO" 0.823238416964924 1.18342484120411 0.587757733357221 0.839419432584221 0.496921001649647 0.78489823425263
167 2015 "PL" 0.478043687839553 0.478778866991086 0.378728088326027 0.396450314809233 0.337900940469084 0.409664559405454
168 2015 "PT" 0.612040331611302 0.653151432996926 0.428357963237709 0.4422089832516 0.345215002249019 0.379917667708158
169 2015 "RO" 0.589565390706506 0.621579257768548 0.437731444237664 0.495964323911773 0.365939374061166 0.492413895997715
170 2015 "RS" 0.531596753797939 0.56942381260755 0.449612489207022 0.505443497509673 0.423729960046205 0.543627560100044
171 2015 "SI" 0.994929831623625 1.04059777812892 0.62329687861753 0.667228949260726 0.511787102723228 0.59619973610845
172 2015 "SK" 0.707796107917417 0.69563459929196 0.549238263371787 0.501283706214712 0.473132020540174 0.461536208675132
173 2016 "AT" 0.872788344429124 0.882530310551194 0.553115795555053 0.605828942513763 0.439213477824413 0.531065567545295
174 2016 "BE" 0.722469807912954 0.855594494358383 0.544285095476816 0.650987945404773 0.454039726711509 0.603731934165394
175 2016 "BG" 0.503476577595897 0.545667357371212 0.396693333720466 0.447347857425525 0.364099877007601 0.481385848793024
176 2016 "CH" 0.793390603756823 0.920530363534294 0.502354581217967 0.599447003378048 0.414240702976712 0.537063282847989
177 2016 "CY" 0.710424426398118 0.72427536036434 0.549967396171122 0.630205978271121 0.451066318745795 0.579197027892888
178 2016 "CZ" 0.78986601357132 0.829589532513842 0.519755021324089 0.501254359634363 0.414531027719519 0.452254981470622
179 2016 "DK" 1.41470058981899 1.38340669666555 0.633914174195941 0.75028667174894 0.50043139608983 0.677954046474831
180 2016 "EE" 0.767484357186989 0.741947573914254 0.52519447695067 0.563261667096038 0.428865471537661 0.540039413843756
181 2016 "EL" 0.34918161138307 0.360800046445 0.251582898113407 0.290659087932673 0.202559304137215 0.260246356845463
182 2016 "ES" 0.412391883762837 0.440507561957786 0.311248015474608 0.348318072874197 0.257480992725677 0.315708370600478
183 2016 "FI" 0.922782569403648 1.05604119256942 0.549273057553218 0.653924628168665 0.469177905258761 0.606472908165319
184 2016 "FR" 0.529947561402822 0.571157292093894 0.37529217661259 0.436466254557478 0.312535209884875 0.40414970380737
185 2016 "HR" 0.570460695820709 0.562618080650468 0.416123477541161 0.422988137714463 0.333317114183075 0.376282694433223
186 2016 "IT" 0.33506961177896 0.37900504582279 0.249869980227138 0.280216014006404 0.20846995380545 0.248242416456296
187 2016 "LT" 0.792993814437443 0.756798996645224 0.56984376679406 0.581348615853618 0.481302790350039 0.587848179742694
188 2016 "LU" 0.977489119144444 1.09874593298191 0.724075104906585 0.869909304011918 0.642748232329136 0.837744601501054
189 2016 "LV" 0.803310261008021 0.766526393438863 0.552891290096624 0.521416028623408 0.439696818071654 0.472235185115446
190 2016 "NL" 0.817929458454186 1.00400256468722 0.491702274865792 0.533886677393035 0.412060151937201 0.475631778891147
191 2016 "NO" 0.80573536715065 1.13593272640592 0.584289747802629 0.815768699088233 0.498400569909617 0.746597669027935
192 2016 "PL" 0.475463395677024 0.468760042992679 0.37799537459562 0.398799303999443 0.334924279301249 0.412320586572849
193 2016 "PT" 0.541220370601656 0.586889025788906 0.392518669301828 0.419695293162509 0.323878313427264 0.376731041456873
194 2016 "RO" 0.532991826051037 0.629904656705562 0.425418897419434 0.484920138494284 0.355651437951019 0.470263904871937
195 2016 "RS" 0.522054007534142 0.568824078907749 0.438156465098932 0.511996229630149 0.418240200233826 0.549635629515402
196 2016 "SI" 1.03007744643887 1.11756199974966 0.611369453514046 0.659626105760068 0.499626344255462 0.581751031909757
197 2016 "SK" 0.670007670400264 0.64263563086361 0.533021741110454 0.491733194794003 0.455396524571078 0.44826080839005
198 2017 "AT" 0.84810309193282 0.916852846935988 0.545286528787075 0.59681866023398 0.429626630360533 0.526582991991032
199 2017 "BE" 0.750774773843389 0.839865763850094 0.52829881044241 0.637357755023701 0.444213049667577 0.595437748097761
200 2017 "BG" 0.509343061845994 0.545332978398537 0.407581853147741 0.445805078796381 0.364030616262852 0.464437743809789
201 2017 "CH" 0.803304436516512 0.87578880536969 0.500826681533497 0.588733481294449 0.414338817692539 0.53024224816752
202 2017 "CY" 0.740830698380377 0.740347925417425 0.557495717724225 0.622026800623752 0.445505838408722 0.560743806371052
203 2017 "CZ" 1.00048777063791 0.866693719270093 0.514006273677618 0.495726334384803 0.396162628720364 0.439393192160638
204 2017 "DK" 1.33697630854392 1.48793578478641 0.664152370786603 0.787447640094878 0.513107281569732 0.695756356885839
205 2017 "EE" 0.765502946328299 0.783036828414533 0.535479276735947 0.542545065017807 0.432850001437378 0.499010330503114
206 2017 "EL" 0.303483468136377 0.326070779756202 0.222443301253991 0.253503994299579 0.177639846532103 0.227183840662495
207 2017 "ES" 0.386380808849604 0.421647636444345 0.292857898090826 0.337017832627806 0.246822686611044 0.312547036052852
208 2017 "FI" 0.945756477503727 1.14260268506226 0.554660626654116 0.672340260837747 0.46946507704189 0.619059277455427
209 2017 "FR" 0.537434261032848 0.567183336899451 0.375943620099917 0.438014741685433 0.308307000510709 0.404546571500849
210 2017 "HR" 0.557443681997127 0.577655281776144 0.399275078590023 0.413632383154209 0.317496583297574 0.363379616690888
211 2017 "IT" 0.335571941795572 0.378146979091277 0.247041082712576 0.278588603094178 0.202999187379471 0.240333834699505
212 2017 "LT" 0.830673222710482 0.758572812868378 0.573408708354279 0.555157358553923 0.486981443194122 0.550294251937619
213 2017 "LU" 0.949963263370418 1.1088027750992 0.699637840731921 0.83835607718424 0.620224627923742 0.795861628661898
214 2017 "LV" 0.848824774419731 0.86875098705755 0.55816194361335 0.522898966601105 0.436219909822995 0.462500007005193
215 2017 "NL" 0.841303615149216 1.00768743966368 0.476659786501868 0.510330148290247 0.384790562323017 0.441868858002314
216 2017 "NO" 0.879373611766303 1.07384053418186 0.615660392255519 0.818044073357153 0.522943347541972 0.732437378382268
217 2017 "PL" 0.486784993418726 0.505034169656392 0.365198131023374 0.380207260340344 0.320081112575046 0.386626416325258
218 2017 "PT" 0.51889334045169 0.575326424585496 0.366244179993506 0.387721320058443 0.305858978087699 0.348578278536982
219 2017 "RO" 0.554833805434901 0.612519485680732 0.432758538953915 0.479641523546918 0.351608894125866 0.453904287144189
220 2017 "RS" 0.573895591339667 0.610120701373663 0.456220781828883 0.533485950857013 0.421997723524569 0.563870750499482
221 2017 "SI" 0.941821144613192 1.17635403166237 0.608913813448977 0.642276234843762 0.483863787148992 0.562622416663906
222 2017 "SK" 0.65706396104309 0.671077224783941 0.488022838876718 0.494854934672805 0.392083639589106 0.441757063812628
223 2017 "UK" 0.552322971991753 0.651493333475362 0.336029572502661 0.421195209146335 0.268335598601848 0.374851854778284
224 2018 "AT" 0.878359637614218 0.958077049870808 0.545049285533596 0.591796119264462 0.437578863453619 0.524416656166978
225 2018 "BE" 0.796706244708841 0.863982487092721 0.530860694548945 0.636691858447481 0.443216914329389 0.585605379440434
226 2018 "BG" 0.523181320136851 0.534941438524222 0.399836963931123 0.442105276764693 0.356534121245472 0.468982178907738
227 2018 "CH" 0.981669767195554 0.993740481692051 0.539287100888639 0.655961845370229 0.433915300929896 0.589524643017937
228 2018 "CY" 0.815449761805201 0.765478460445327 0.58052001643602 0.607425449700814 0.449250607830127 0.512394454287319
229 2018 "CZ" 0.968862636493568 0.769777522231015 0.536381084613702 0.503134804611961 0.411081231791614 0.438069786012184
230 2018 "DK" 1.17882081339269 1.6866843791272 0.670108113764127 0.789948396078043 0.523815339745667 0.677225037559518
231 2018 "EE" 0.891089818566495 0.882911850761314 0.597055625151612 0.567220128452292 0.464957572459139 0.519244746912393
232 2018 "EL" 0.258439334192389 0.279102550983439 0.205635320139803 0.23169084542609 0.165689412878454 0.208107841084103
233 2018 "ES" 0.408815225407854 0.451212001930948 0.302133693315286 0.347210289966401 0.254557563386743 0.318616752037823
234 2018 "FI" 0.92765540494276 1.14630841660694 0.570601711241751 0.695508007989883 0.482207112274579 0.639670990571985
235 2018 "FR" 0.547512389873178 0.606284869055395 0.384927561311912 0.451069040939259 0.316642629692447 0.416354197664784
236 2018 "HR" 0.557587237776467 0.575291329927704 0.383751864452276 0.394839184248871 0.299238022557972 0.346516059816341
237 2018 "IT" 0.328849226486337 0.33884396603041 0.246440630755736 0.26962114284689 0.198241201720946 0.233325051260753
238 2018 "LT" 0.842713653243614 0.8928506440441 0.575667697187354 0.591488203446117 0.491706272652646 0.590328768112869
239 2018 "LU" 0.924303097386443 1.06909367564368 0.680759593070572 0.838906753823557 0.595202347388586 0.808628776951113
240 2018 "LV" 0.874098250862774 0.887995548352574 0.57137481896293 0.537515253517193 0.458817763906376 0.487838045608523
241 2018 "NL" 0.93891118996995 1.0805175802073 0.475580547328302 0.52107967060906 0.373929007001868 0.442564975350734
242 2018 "NO" 0.864414890451533 1.19435601974208 0.633844090925562 0.878019194761446 0.534954896256569 0.799637047092771
243 2018 "PL" 0.464136681305539 0.433097857345258 0.339507054324346 0.352068852451036 0.290684035002352 0.352828106944431
244 2018 "PT" 0.503659620709779 0.544041201601143 0.354061367966886 0.383364595110283 0.303326629249521 0.356979910227683
245 2018 "RO" 0.579569882009302 0.635499530775241 0.430570234936365 0.493566554686593 0.355201807539016 0.482897939717713
246 2018 "RS" 0.4808800352695 0.538965039983318 0.418870721745648 0.497186841073628 0.393171130217677 0.538471488308762
247 2018 "SI" 1.01617514294763 1.28118085886649 0.60429530403321 0.630578227397775 0.478717793508027 0.540917831234632
248 2018 "SK" 0.658499094362339 0.680394591084085 0.478282608627386 0.505861845536449 0.372552588256517 0.459141625340481
249 2018 "UK" 0.513606402856931 0.580947193909102 0.296783531865185 0.35826368862657 0.227224999751228 0.318651883818605
250 2019 "AT" 0.950158992163949 0.936706024926663 0.541120289547869 0.585230737605907 0.432201623384064 0.512627100329225
251 2019 "BE" 0.753745453914855 0.808837037872533 0.499855654154914 0.59354043922212 0.405546436227434 0.538607167186202
252 2019 "BG" 0.488022638497856 0.499811052285872 0.393991233543464 0.436837042522554 0.351788409124795 0.456109354187347
253 2019 "CH" 1.0085970525755 0.960100463874454 0.501653275706259 0.603738031153938 0.401758231611517 0.539132074221973
254 2019 "CY" 0.807374400064476 0.718891891580477 0.570912799137905 0.596396584360886 0.441123151372051 0.497555873122657
255 2019 "CZ" 0.931481075251383 0.841309973035815 0.506259072063855 0.491473519507161 0.374064116596763 0.416377035805923
256 2019 "DK" 1.57290157820321 1.65217523570955 0.654695546044852 0.752632443776861 0.490117877655936 0.643933099330218
257 2019 "EE" 0.8255244775929 0.793778906824652 0.548676724905152 0.553019321349793 0.440661398765004 0.513675592091565
258 2019 "EL" 0.311936703140827 0.332771048022815 0.238211017367838 0.266064046040919 0.187370169744556 0.232901361007965
259 2019 "ES" 0.352826633356191 0.38382662955603 0.276602791069737 0.317857831015429 0.233419595130138 0.29529026814525
260 2019 "FI" 0.985213148765472 1.20919078411069 0.569904621911435 0.672441731800198 0.473717717285407 0.598677564686625
261 2019 "FR" 0.527317334293806 0.598417308231101 0.362900413286265 0.428535372626658 0.295892456104638 0.39009213610163
262 2019 "HR" 0.578899847442381 0.573964313014501 0.383699905721662 0.403546351654534 0.29193881898107 0.341917530415196
263 2019 "IT" 0.820561912611893 0.781134568978343 0.439629823552567 0.474241077173265 0.311895928807984 0.381189996601137
264 2019 "LT" 0.873620522902839 0.854843892654781 0.559820635993207 0.566258363482357 0.467410627002584 0.569384242243792
265 2019 "LU" 0.853179605310423 1.13694771880722 0.672318883406947 0.88878555895783 0.587908195653855 0.876728003247264
266 2019 "LV" 0.902523735128488 0.951566863420386 0.60293211131154 0.55380590687557 0.480766070021219 0.487854125349739
267 2019 "NL" 0.838351577798166 0.952400987096037 0.436624900050019 0.487453628353935 0.333995204573164 0.399052606208732
268 2019 "NO" 0.899507979270508 1.19170657289075 0.625784115649153 0.878023255727692 0.525535312985876 0.790631973292468
269 2019 "PL" 0.404030832702108 0.408346351869332 0.295785860335751 0.306705666428859 0.248618807835358 0.301149337899077
270 2019 "PT" 0.498733191858567 0.544426339506061 0.341430720311206 0.373476387621531 0.28612704735224 0.342678174438333
271 2019 "RO" 0.600099799275287 0.643357040575117 0.419693177455113 0.489320518457434 0.347265783912746 0.478931652874904
272 2019 "RS" 0.489828253158823 0.563767811219835 0.411318078176737 0.503750576829535 0.38910815936725 0.543884614800082
273 2019 "SI" 0.909250289408287 1.05545465223148 0.592453287885005 0.641753179437808 0.466755368943481 0.557293493883822
274 2019 "SK" 0.703239995911962 0.708112219983845 0.505319685959887 0.495221866875178 0.398336951742558 0.435461872967082
